# Supplementary material for: Characterization of circRNA-Associated-ceRNA Networks Involved in the Pathogenesis of Postoperative Cognitive Dysfunction in Aging Mice
Source: Front Aging Neurosci. 2022 Apr 4;14:727805. doi: 10.3389/fnagi.2022.727805 (PMC9014220; doi:10.3389/fnagi.2022.727805)
Supplement: Supplementary file 1 [file Table_1.XLSX]

## Sheet: Sheet1
Table S1. Differentially expressed circRNAs between young and aging mice under control conditions
circRNA_id	known circRNA name	circbase_id	locus	Con-young-1_SRPBM	Con-young-2_SRPBM	Con-young-3_SRPBM	Con-aging-1_SRPBM	Con-aging-2_SRPBM	Con-aging-3_SRPBM	log2Fold Change	Pvalue	up_down
circRNA.51952	mm9_circ_011796	mmu_circ_0000892	18:69633577|69643015(+)	9.88419	7.47896	8.10726	23.2957	19.8049	23.4558	1.38575	2.4e-13	UP
circRNA.57769	mm9_circ_017702	mmu_circ_0000073	1:125568547|125579327(+)	8.64867	7.13378	6.11163	21.3842	14.069	16.7384	1.25328	8.29e-09	UP
circRNA.36328	mm9_circ_015928	mmu_circ_0000618	15:78671856|78674740(-)	2.84171	2.87652	1.99563	6.45111	6.92629	6.71739	1.3813	2.67e-06	UP
circRNA.115064	mm9_circ_009044	mmu_circ_0001581	7:67529586|67559969(-)	4.69499	4.48738	4.98908	9.07934	9.95654	10.5716	1.06298	3.01e-05	UP
circRNA.57992	mm9_circ_017561	mmu_circ_0000075	1:128193460|128223641(+)	1.48263	1.38073	3.11818	5.73432	4.32893	6.2769	1.44983	6.21e-05	UP
circRNA.132444	mm9_circ_011376	mmu_circ_0001899	X:151428917|151457836(+)	6.91893	6.32835	11.1007	21.9815	14.2855	14.7562	1.06735	0.00015113	UP
circRNA.121897	mm9_circ_015224	mmu_circ_0001700	8:80800101|80800395(-)	2.84171	4.1422	3.2429	6.45111	7.14274	9.36029	1.1664	0.000423271	UP
circRNA.102092	mm9_circ_002005	mmu_circ_0001504	6:112672124|112681676(-)	1.11197	1.15061	1.62145	3.46448	3.35492	2.53278	1.26775	0.000976602	UP
circRNA.33784	mm9_circ_008244	mmu_circ_0000582	15:30619222|30683470(+)	0.864867	1.49579	1.99563	2.98662	3.46314	4.29472	1.30242	0.00141816	UP
circRNA.105788	mm9_circ_002179	mmu_circ_0001468	6:38818230|38819313(-)	2.3475	1.72591	1.372	4.53967	2.59736	5.83642	1.25245	0.00238217	UP
circRNA.71827	mm9_circ_002967	mmu_circ_0001103	2:168567139|168571633(-)	0.988419	3.10665	1.372	3.58395	5.08649	5.94654	1.41881	0.00317758	UP
circRNA.133619	mm9_circ_000477	mmu_circ_0001873	X:48553978|48567113(-)	0	0	0.623635	1.43358	0.974009	1.10121	2.4922	0.0055536	UP
circRNA.88990	mm9_circ_017212	mmu_circ_0001187	4:24708953|24743965(-)	1.85329	1.03555	0.997817	2.62823	2.92203	2.64291	1.07589	0.00839023	UP
circRNA.109624	mm9_circ_014794	mmu_circ_0001622	7:118193450|118196035(-)	0	0.230122	0.374181	0.71679	0.757563	0.880969	1.96258	0.0498922	UP
circRNA.125915	mm9_circ_011921	mmu_circ_0001758	9:24438629|24453897(-)	0.247105	0	0.249454	0.836255	0.541116	0.660726	2.03719	0.0414829	UP
circRNA.128631	mm9_circ_015862	mmu_circ_0001791	9:63293524|63322267(-)	0.741314	1.49579	1.62145	4.53967	1.94802	1.98218	1.13428	0.0233787	UP
circRNA.16977	mm9_circ_000081	mmu_circ_0000359	12:13230292|13239178(-)	0.988419	1.15061	1.62145	2.86716	2.8138	1.87206	1.00614	0.0210382	UP
circRNA.25168	mm9_circ_001571	mmu_circ_0000467	13:56104302|56104995(-)	0.370657	0.690366	0.374181	1.91144	0.64934	1.65182	1.55345	0.0196517	UP
circRNA.35232	mm9_circ_017632	mmu_circ_0000602	15:58340613|58342570(+)	0.247105	0	0.748362	0.597325	1.4069	1.32145	1.7402	0.0490574	UP
circRNA.48278	mm9_circ_011841	mmu_circ_0000828	17:86098512|86103000(-)	0.741314	1.72591	0.498908	2.50876	1.4069	2.31254	1.07023	0.0497056	UP
circRNA.55230	mm9_circ_006940	mmu_circ_0000958	19:45974967|45975275(-)	0.247105	0	0	0.23893	1.19046	0.550605	3.0023	0.0412026	UP
circRNA.23048	mm9_circ_003736	mmu_circ_0000499	13:119381676|119396976(-)	15.6912	11.9663	15.2167	3.58395	1.4069	1.5417	-2.71439	6.88e-27	DOWN
circRNA.33779	mm9_circ_007387	mmu_circ_0000580	15:30619222|30619939(+)	1.72973	1.26567	1.74618	0.71679	0.541116	0	-1.91434	0.000236933	DOWN
circRNA.59520	mm9_circ_002304	mmu_circ_0000094	1:155953154|155962560(-)	1.48263	1.03555	2.49454	0.71679	0.32467	0.550605	-1.65469	0.000583757	DOWN
circRNA.64897	mm9_circ_000550	mmu_circ_0000049	1:66801049|66807604(-)	1.97684	0.805427	2.86872	0.597325	0.865786	0.330363	-1.65575	0.00246943	DOWN
circRNA.129426	mm9_circ_015287	mmu_circ_0001742	9:7023311|7050483(-)	12.3552	9.20488	24.5712	8.00415	9.19898	5.50605	-1.02247	0.00263789	DOWN
circRNA.40131	mm9_circ_001040	mmu_circ_0000683	16:32986739|32988481(+)	1.60618	2.30122	2.24509	0.597325	1.29868	0.99109	-1.09155	0.00480431	DOWN
circRNA.49228	mm9_circ_008226	mmu_circ_0000848	18:22375133|22392852(+)	0.988419	0.690366	0.997817	0.23893	0.432893	0	-1.99425	0.00764559	DOWN
circRNA.106230	mm9_circ_000405	mmu_circ_0001474	6:50143719|50183871(+)	1.60618	1.03555	2.24509	0.71679	0.865786	0.660726	-1.12327	0.00853099	DOWN
circRNA.64893	mm9_circ_016338	mmu_circ_0000048	1:66772906|66802168(-)	2.96526	2.41628	5.61272	1.07518	2.38091	1.76194	-1.07517	0.00870748	DOWN
circRNA.25021	mm9_circ_000476	mmu_circ_0000465	13:55233895|55248077(+)	2.47105	0.805427	5.9869	1.19465	1.4069	1.65182	-1.12293	0.0387946	DOWN
circRNA.37095	mm9_circ_014406	mmu_circ_0000631	15:85359454|85365359(+)	0.370657	1.61085	0.623635	0.47786	0.216447	0	-1.90772	0.0281657	DOWN
circRNA.42970	mm9_circ_002489	mmu_circ_0000710	16:91782161|91785351(+)	2.10039	3.91207	0.997817	1.07518	1.19046	0.99109	-1.10605	0.0196105	DOWN
circRNA.50651	mm9_circ_018302	mmu_circ_0000869	18:43565863|43577509(-)	0.988419	0.920488	1.74618	0.358395	0.64934	0.440484	-1.33563	0.0179936	DOWN
