# Supplementary material for: Characterization of circRNA-Associated-ceRNA Networks Involved in the Pathogenesis of Postoperative Cognitive Dysfunction in Aging Mice
Source: Front Aging Neurosci. 2022 Apr 4;14:727805. doi: 10.3389/fnagi.2022.727805 (PMC9014220; doi:10.3389/fnagi.2022.727805)
Supplement: Supplementary file 2 [file Table_2.XLSX]

## Sheet: Sheet1
Table S2. Differentially expressed miRNAs between young and aging mice under control conditions
miRNA_id	Con-young-1_Tpm	Con-young-2_Tpm	Con-young-3_Tpm	Con-aging-1_Tpm	Con-aging-2_Tpm	Con-aging-3_Tpm	log2Fold Change	Pvalue	up_down
mmu-miR-615-3p	0.276385	0.0651201	0.0634675	1.08365	0.453069	0.771961	2.51117	0.000159808	UP
mmu-miR-7046-3p	0.331683	0.390591	0.507802	1.46298	1.29447	0.712584	1.49621	0.00164648	UP
mmu-miR-7056-5p	0	0.0651201	0	0.216752	0.388336	0.356263	3.88389	0.00196342	UP
mmu-miR-3074-1-3p	0.0552977	0.0651201	0.0634675	0.379276	0.258869	0.59383	2.7441	0.0033879	UP
mmu-miR-6938-3p	0	0.0651201	0.126935	0.270927	0.258869	0.771961	2.76087	0.00432007	UP
mmu-miR-7092-5p	0.442227	0.325471	0.25387	0.975305	0.453069	1.00947	1.25482	0.0133248	UP
mmu-miR-1291	0.718612	0.325471	0.57127	1.89644	0.711938	0.831338	1.09044	0.0350068	UP
mmu-miR-7000-3p	0.165841	0.195296	0.0634675	0.325102	0.841404	0.237509	1.72537	0.0357421	UP
mmu-miR-6929-3p	0.221139	0.195296	0.190402	0.216752	0.453069	0.950093	1.41654	0.0492195	UP
mmu-miR-296-5p	27.3082	30.9216	29.6426	7.58574	8.86724	7.4821	-1.87628	1.81399e-37	DOWN
mmu-miR-298-5p	58.2649	65.0982	58.3966	24.0035	26.1486	27.9095	-1.21935	8.24299e-18	DOWN
mmu-miR-296-3p	16.2523	15.4934	15.2339	7.31481	7.89637	7.4821	-1.04977	9.91983e-12	DOWN
mmu-miR-18a-5p	0.77391	0.846302	1.0156	0.379276	0.0647332	0.296886	-1.83091	0.000262758	DOWN
mmu-miR-669o-5p	1.54782	1.75766	1.77728	0.866956	0.711938	0.890716	-1.04133	0.000675033	DOWN
mmu-miR-669e-5p	1.65841	1.17177	1.0156	0.596029	0.129466	0.831338	-1.30467	0.00584663	DOWN
mmu-miR-669a-3p	1.21614	1.82278	0.888669	0.487679	0.776671	0.653207	-1.03437	0.00898176	DOWN
mmu-miR-466c-3p	0.663366	0.455711	0.57127	0.10835	0.258869	0.237509	-1.48296	0.0146747	DOWN
mmu-miR-677-5p	0.276385	0.651007	0.57127	0.162577	0.1942	0.237509	-1.33445	0.044749	DOWN
mmu-miR-1929-5p	0.165841	0.520767	0.380867	0.162577	0.129466	0	-1.86995	0.0461852	DOWN
