# Supplementary material for: Characterization of circRNA-Associated-ceRNA Networks Involved in the Pathogenesis of Postoperative Cognitive Dysfunction in Aging Mice
Source: Front Aging Neurosci. 2022 Apr 4;14:727805. doi: 10.3389/fnagi.2022.727805 (PMC9014220; doi:10.3389/fnagi.2022.727805)
Supplement: Supplementary file 3 [file Table_3.XLSX]

## Sheet: Sheet1
Table S3. Differentially expressed mRNAs between young and aging mice under control conditions
gene name	gene id	Con-young-1_FPKM	Con-young-2_FPKM	Con-young-3_FPKM	Con-aging-1_FPKM	Con-aging-2_FPKM	Con-aging-3_FPKM	log2Fold Change	Pvalue	up_down
Slc1a2	ENSMUSG00000005089	52.0682	54.0156	49.9563	423.296	270.063	184.38	2.49188	4.89011e-16	UP
Arpp19	ENSMUSG00000007656	0.851514	1.47289	0.946202	5.43622	5.27316	5.71438	2.32816	1.2209e-13	UP
Ikbkg	ENSMUSG00000004221	0.230017	0.195038	0.254445	1.88842	0.823063	2.11875	2.82955	2.19873e-13	UP
Itgam	ENSMUSG00000030786	0.569703	0.662099	0.779024	3.16533	2.95408	3.08016	2.19378	2.40019e-12	UP
PISD	ENSMUSG00000095041	7.39925	2.56836	6.7931	19.4073	18.6514	31.3668	2.05038	4.49138e-09	UP
Ighm	ENSMUSG00000076617	0.948849	0.418124	1.36878	4.65623	4.0827	4.81272	2.30846	6.80636e-09	UP
C4b	ENSMUSG00000073418	3.327	1.17878	3.52255	9.47117	8.50638	9.83269	1.79244	1.31808e-07	UP
Zfp518b	ENSMUSG00000046572	0.0521688	0.0469121	0.0521221	0.0434455	2.2766	1.99606	4.83517	3.98268e-07	UP
Syt2	ENSMUSG00000026452	1.56045	0.820875	1.57915	4.48659	3.25363	3.69116	1.52925	5.46494e-07	UP
Gm28037	ENSMUSG00000098371	1.72299	3.68803	1.50644	13.7291	7.04311	16.6931	2.43724	1.85581e-06	UP
Cbx3	ENSMUSG00000029836	2.49548	3.47269	5.32027	10.2242	10.7217	9.24814	1.41941	5.68372e-06	UP
7630403G23Rik	ENSMUSG00000098758	0.194194	0.244549	0.254715	1.32115	3.23855	1.54973	3.13916	6.14623e-06	UP
Prrt2	ENSMUSG00000045114	1.03735	0.0859233	1.34843	1.71095	10.9236	11.7302	3.30122	6.35964e-06	UP
Ajuba	ENSMUSG00000022178	0.0300465	0	0	0.292034	0.226307	0.308291	4.78198	8.73634e-06	UP
A530053G22Rik	ENSMUSG00000046764	0	0.0418124	0.0290387	0.516325	0.160753	0.227117	3.67377	1.99315e-05	UP
Vwa5b1	ENSMUSG00000028753	0.140452	0.0294709	0.184177	0.420795	0.440638	0.640321	2.08442	2.4322e-05	UP
Gm43323	ENSMUSG00000107390	0.0494377	0.0622571	0.0648454	0.240253	0.531911	0.507253	2.85742	2.84287e-05	UP
Megf8	ENSMUSG00000045039	1.50627	0.499612	1.85494	6.74383	1.8816	6.02734	1.92419	5.1035e-05	UP
Ace	ENSMUSG00000020681	1.16475	1.19274	1.11332	2.14285	3.59162	2.99141	1.33003	7.26385e-05	UP
Gstt1	ENSMUSG00000001663	0.620579	0.142064	0.246633	1.31572	1.21376	1.86485	2.12232	7.43811e-05	UP
Sh2d5	ENSMUSG00000045349	0.533717	0.167992	1.14709	4.01932	1.17214	3.59927	2.2494	7.96931e-05	UP
Rmrp	ENSMUSG00000088088	29.9127	2.44549	36.3402	118.53	116.17	79.7001	2.19425	8.16497e-05	UP
Ccdc137	ENSMUSG00000049957	1.19654	0.944383	0.624521	2.2386	2.47813	2.30011	1.34331	0.000121277	UP
Gxylt1	ENSMUSG00000036197	3.09437	2.02592	2.58504	6.74862	4.55641	5.12575	1.09247	0.000142601	UP
Nfic	ENSMUSG00000055053	1.50395	1.23014	1.39163	4.10687	3.73153	2.01448	1.2559	0.000173932	UP
Fmo2	ENSMUSG00000040170	0.221019	0.145756	0.220832	0.470433	0.611343	0.539809	1.46448	0.000175321	UP
Tmem198	ENSMUSG00000051703	0.110235	0	0.173473	0.42848	0.403182	0.477461	2.20612	0.000183364	UP
Sh3tc2	ENSMUSG00000045629	0.116044	0.116883	0.223201	0.69914	0.399455	0.740701	2.01164	0.00018908	UP
Nlrp5-ps	ENSMUSG00000041596	0.885262	1.08602	0.992234	1.78658	3.00325	2.92349	1.38004	0.000203982	UP
Ttyh1	ENSMUSG00000030428	3.3041	3.09758	3.68316	6.97633	4.9507	8.8859	1.04529	0.000207141	UP
St6galnac6	ENSMUSG00000026811	1.6665	0.498134	1.88669	4.17069	3.28863	3.37527	1.41918	0.000231699	UP
Cd209a	ENSMUSG00000031494	0	0	0.0619988	0.344639	0.38155	0.970298	4.77417	0.000259616	UP
Lrig1	ENSMUSG00000030029	0.995035	0.509859	1.37568	2.23732	2.70075	2.13637	1.29626	0.000260248	UP
Gm42756	ENSMUSG00000104674	0.805469	1.57193	1.09151	3.83521	3.03255	2.80016	1.47872	0.000329137	UP
9930104L06Rik	ENSMUSG00000044730	0.714241	0.264494	0.560154	1.39827	0.858681	2.13097	1.51165	0.000340396	UP
Gm42715	ENSMUSG00000107023	0.269529	0.252088	0.276033	0.456454	0.347911	4.20428	2.65059	0.000409516	UP
Gp1bb	ENSMUSG00000050761	0.168989	0.212753	0.14772	0.369457	0.181763	7.17453	3.86707	0.000573016	UP
Ppp1cc	ENSMUSG00000004455	0.539585	0.232426	0.657957	1.87653	1.52745	0.760682	1.54222	0.000583529	UP
Fxyd1	ENSMUSG00000036570	0.304644	0.109587	0.608768	0.930368	1.2406	1.0913	1.67307	0.000680388	UP
Shank2	ENSMUSG00000037541	3.03856	1.74783	4.63582	6.22359	7.83804	5.86044	1.08023	0.000694438	UP
Spag6l	ENSMUSG00000037708	0.130162	0.131103	0.136554	0.455334	0.53205	0.415408	1.81812	0.000713856	UP
Nr4a1	ENSMUSG00000023034	2.80854	1.28585	2.75298	5.87161	4.39428	5.48066	1.20141	0.000715522	UP
Gpank1	ENSMUSG00000092417	0.3687	0.214244	0.495898	0.936994	1.03725	1.0021	1.46406	0.000719935	UP
Srebf1	ENSMUSG00000020538	0.629167	0.360073	0.720076	1.44506	1.08286	1.34297	1.17924	0.000749714	UP
Gm15169	ENSMUSG00000086188	0.0827675	0.0781517	0	0.180952	0.333856	0.353755	2.43229	0.000862354	UP
Tnpo1	ENSMUSG00000009470	6.11439	5.30201	7.23835	17.2809	17.3898	6.71148	1.14947	0.00107557	UP
Mlc1	ENSMUSG00000035805	5.72005	4.86019	5.33828	6.37659	13.7026	15.9991	1.18042	0.00107557	UP
Fbxw23	ENSMUSG00000104572	0.0615874	0	0.107727	0.538728	0.331316	0.561702	3.08	0.00110226	UP
Dusp1	ENSMUSG00000024190	0.982758	0.464009	1.44986	3.06378	1.67378	2.56693	1.33441	0.00114748	UP
Gm16551	ENSMUSG00000066477	0.0270747	0.0852382	0.0236791	0.184197	0.218477	0.185199	2.11198	0.00115238	UP
Pou3f1	ENSMUSG00000090125	2.98134	1.68744	2.89341	5.60795	4.56039	5.23741	1.02659	0.00117636	UP
Dhrs3	ENSMUSG00000066026	0.600509	0.302437	0.509995	0.90028	1.0889	1.44712	1.28215	0.00124954	UP
Lonrf2	ENSMUSG00000048814	10.2055	7.78986	9.21632	9.46952	24.079	25.0801	1.10738	0.00130182	UP
Rab33a	ENSMUSG00000031104	2.36376	0.915685	1.35118	4.68204	3.8139	3.52313	1.37605	0.00137346	UP
Upk1b	ENSMUSG00000049436	0.416613	0.0749267	0.364177	1.09875	1.15232	0.813976	1.8407	0.00137381	UP
Leng8	ENSMUSG00000035545	2.43493	0.834277	3.0361	4.09597	4.47414	5.75988	1.1844	0.00141798	UP
Gm16287	ENSMUSG00000073739	0.135916	0	0.0792192	0.352141	0.341116	0.464691	2.42826	0.00141811	UP
RP24-491O6.1	ENSMUSG00000108112	0	0.0854029	0	2.10921	0.0729815	0.231946	4.82108	0.00143996	UP
Lrrc32	ENSMUSG00000090958	0.109436	0	0.116937	0.307201	0.209278	0.332623	1.90724	0.00147596	UP
Mbd6	ENSMUSG00000025409	0.670947	0.403182	0.639901	0.90385	1.64028	1.44256	1.2178	0.00158662	UP
Bst2	ENSMUSG00000046718	1.10241	0	0.48183	2.81192	1.92686	1.88472	2.0638	0.00158894	UP
Ikzf4	ENSMUSG00000002578	0.643023	0.359821	0.593398	1.05873	1.04714	1.17061	1.03747	0.00168403	UP
AI837181	ENSMUSG00000047423	1.85654	0.641684	1.17754	3.46654	2.42779	2.86292	1.25244	0.00174067	UP
Gnb2	ENSMUSG00000029713	1.13763	0.219241	1.23815	2.84256	2.16025	1.91851	1.4153	0.00187828	UP
Dlx1	ENSMUSG00000041911	0.198613	0.100025	0.130229	0.2895	0.213648	1.21114	1.99901	0.00191147	UP
Gpr153	ENSMUSG00000042804	0.0727538	0.03664	0.330753	0.706962	0.453912	0.464384	1.88461	0.00204346	UP
Ugt1a6a	ENSMUSG00000054545	0.142704	0.0673731	0.0311937	0.277321	0.287811	0.284634	1.81641	0.00211361	UP
Icam2	ENSMUSG00000001029	0	0.0439183	0.152491	0.338965	0.525312	0.278315	2.54038	0.00226404	UP
Mfrp	ENSMUSG00000034739	0.10094	0.20652	0.0441177	0.232944	0.5836	0.460186	1.86054	0.00226553	UP
Lair1	ENSMUSG00000055541	0.347447	0.437458	0.720685	1.0261	1.01131	1.16475	1.08871	0.00229676	UP
Pcdhgb8	ENSMUSG00000103081	2.55494	2.15412	2.37327	21.0139	3.23906	2.54808	1.91999	0.00240936	UP
Kcnj4	ENSMUSG00000044216	5.04821	1.4193	5.57034	10.0489	9.2789	8.54697	1.21138	0.00248452	UP
Chrna3	ENSMUSG00000032303	0.0337025	0.127325	0	0.229288	0.108769	1.57532	3.57074	0.00250432	UP
Zim2	ENSMUSG00000108113	0.145628	0	0.169718	0.330136	0.783153	0.442577	2.30271	0.00260132	UP
Npas4	ENSMUSG00000045903	2.40947	0.768532	1.76943	4.62015	3.07562	3.51522	1.18016	0.00260504	UP
Cyp2e1	ENSMUSG00000025479	0	0.36274	0.151128	0.615931	0.867757	0.788135	2.14438	0.00261352	UP
Lyz2	ENSMUSG00000069516	2.16211	0.628177	1.23591	3.31294	2.41519	5.97124	1.53894	0.00261642	UP
Selplg	ENSMUSG00000048163	0.679915	0.323922	0.546226	1.33922	0.869735	1.29859	1.17814	0.00264732	UP
Rpl37rt	ENSMUSG00000072692	6.2375	3.25626	6.98272	11.7525	10.5553	10.8375	1.00839	0.00280551	UP
Exoc3l4	ENSMUSG00000021280	0.0360208	0	0.0314874	0.350101	0.116251	0.246393	3.40025	0.00284492	UP
Pou2f1	ENSMUSG00000026565	1.05042	1.24403	1.17832	3.26251	3.75092	1.09338	1.22304	0.00292402	UP
Rorc	ENSMUSG00000028150	0.230331	0.0483301	0.167809	0.578177	0.454223	0.32815	1.60756	0.00292446	UP
Tmem184b	ENSMUSG00000009035	3.52557	1.11937	1.42053	4.46847	4.64984	4.61241	1.17871	0.0029337	UP
Elf4	ENSMUSG00000031103	0.0578784	0.0850195	0.0674726	0.196857	0.217919	0.186923	1.51611	0.00296118	UP
A330015K06Rik	ENSMUSG00000104093	0.698374	0.572568	0.610562	1.38881	1.06571	1.44392	1.05101	0.00299818	UP
Cdkn2d	ENSMUSG00000096472	2.31923	0.521422	2.82419	5.55354	4.54403	4.62603	1.37803	0.0030065	UP
Klhl33	ENSMUSG00000090799	0.262872	0	0.287276	1.02169	0.424149	1.04863	2.18084	0.00304193	UP
Phlda1	ENSMUSG00000020205	2.18665	1.77803	1.3541	4.0282	3.72417	3.4269	1.07166	0.00312263	UP
Ubxn10	ENSMUSG00000043621	0.0952439	0.0599549	0.0520431	0.19666	0.2049	0.217109	1.57785	0.00316258	UP
Cdc42ep1	ENSMUSG00000049521	1.28387	0.312853	0.832764	2.69632	1.87108	1.69936	1.36707	0.00324825	UP
Mvb12a	ENSMUSG00000031813	0.695273	0	0.781448	1.64062	1.70936	1.69802	1.77332	0.00327232	UP
Nr4a3	ENSMUSG00000028341	7.69435	1.62263	2.2701	8.67329	8.33828	11.1093	1.27912	0.00329759	UP
Fbxl15	ENSMUSG00000025226	0.59969	0	0.333625	1.74822	0.821021	0.93211	1.90748	0.00339447	UP
Lemd1	ENSMUSG00000079330	0.040215	0.0708853	0.0421899	0.156314	0.147085	0.14668	1.55391	0.00357303	UP
Myo18b	ENSMUSG00000072720	0.100871	0.0577288	0.168361	0.392084	0.226889	0.26131	1.42885	0.00358304	UP
Cdipt	ENSMUSG00000030682	0.903921	0.660816	1.1344	2.13918	1.27029	2.21008	1.05796	0.00363795	UP
Emilin1	ENSMUSG00000029163	0.0903616	0	0.022573	0.200681	0.0971989	0.205972	2.15751	0.00367934	UP
Spry4	ENSMUSG00000024427	1.9738	0.780214	1.80587	3.36757	3.16008	2.8252	1.03641	0.00395644	UP
Gm11346	ENSMUSG00000085603	0.0235834	0.0296987	0.0618668	0.183369	0.177628	0.21509	2.32279	0.00397831	UP
Eml3	ENSMUSG00000071647	0.96583	0.251589	0.553233	1.71522	1.18226	1.48046	1.30597	0.00400328	UP
Lime1	ENSMUSG00000090077	0.605716	0	0.366601	2.01473	0.400957	1.91183	2.15404	0.00406995	UP
Cbarp	ENSMUSG00000035640	1.71413	0.403689	0.937967	2.94781	2.16222	1.89751	1.19736	0.00418493	UP
Zfp428	ENSMUSG00000064264	0.291378	0.330171	0.534952	0.962669	1.19107	0.730656	1.3185	0.00423999	UP
Adam11	ENSMUSG00000020926	3.89915	2.27435	3.31257	5.14809	3.85065	11.349	1.10099	0.00425866	UP
Prr36	ENSMUSG00000064125	1.39392	0.715857	1.5714	2.85152	2.1702	2.36222	1.00422	0.0043994	UP
Klk6	ENSMUSG00000050063	0	0	0.0408735	0.181804	0.251541	0.213227	3.98358	0.00442834	UP
Orai1	ENSMUSG00000049686	0.187577	0.101205	0.140551	0.494702	0.518824	0.305405	1.6192	0.00459261	UP
Rai1	ENSMUSG00000062115	2.06116	0.488498	1.61649	3.1103	2.92143	2.82605	1.08823	0.00461676	UP
Fos	ENSMUSG00000021250	1.13828	0.803971	0.970873	2.42797	1.40362	2.34165	1.08346	0.00470436	UP
Tnnt2	ENSMUSG00000026414	0.337	0.0757662	0.220965	0.654937	0.46608	0.466421	1.32476	0.00487934	UP
Onecut1	ENSMUSG00000043013	0.40741	1.02594	0.552093	1.58356	1.73111	1.48599	1.27377	0.00489173	UP
D430018E03Rik	ENSMUSG00000097559	0.357154	0.103767	0.240197	0.827583	0.502399	0.594958	1.45708	0.00489651	UP
Dph1	ENSMUSG00000078789	0.45828	0.064109	0.690016	2.25131	1.36933	0.551361	1.78287	0.00490281	UP
Sostdc1	ENSMUSG00000036169	0.84173	1.81679	0.630752	1.51899	5.2386	3.70054	1.66878	0.00495345	UP
Glt28d2	ENSMUSG00000031286	0.115618	0.0485159	0.134743	0.262103	0.621764	0.395294	2.09757	0.00506289	UP
Ggact	ENSMUSG00000041625	1.82128	0.737081	1.42168	3.06547	3.04364	2.26123	1.0725	0.00512685	UP
Txk	ENSMUSG00000054892	0.00798217	0	0	0.0232771	0.042941	0.0455004	3.80694	0.00517087	UP
Frs3	ENSMUSG00000023266	0.4717	0.0565587	0.451651	0.98217	0.869811	0.793642	1.43289	0.00526029	UP
Slc28a2	ENSMUSG00000027219	0.013829	0	0	0.0403273	0.089277	0.0630632	3.80034	0.00553221	UP
Dlx6os2	ENSMUSG00000094868	0.15547	0	0.407846	1.0577	0.585491	0.797594	2.11533	0.00553889	UP
Dlx6	ENSMUSG00000029754	0.203488	0.170806	0.326173	0.659147	0.510758	0.734497	1.44295	0.00556595	UP
Egr2	ENSMUSG00000037868	0.174621	0.0977113	0.18659	0.509041	0.396537	0.309604	1.40485	0.00562248	UP
Ppp1r3f	ENSMUSG00000039556	0.218034	0.245628	0.160525	0.769409	0.2222	0.732466	1.46577	0.00569779	UP
Pias4	ENSMUSG00000004934	0.458882	0.155544	0.524615	1.09759	0.759389	0.804651	1.22449	0.0057084	UP
Gm21972	ENSMUSG00000094638	0.407046	0.341612	0.474379	1.31829	1.45933	1.54631	1.82188	0.00572722	UP
Prlr	ENSMUSG00000005268	0.613237	0.567378	0.158402	0.808058	1.34428	1.14375	1.29958	0.00573688	UP
Cited1	ENSMUSG00000051159	0	0	0.0617596	0.308851	0.151946	0.161011	3.33174	0.00583654	UP
Fam109a	ENSMUSG00000044134	0.104481	0	0.127874	0.406112	0.202297	0.261995	1.90536	0.00591857	UP
Pltp	ENSMUSG00000017754	1.39737	0.464751	1.86707	3.09996	2.41068	2.82479	1.16039	0.00594128	UP
Pold4	ENSMUSG00000024854	0.694095	0	1.21368	2.02349	1.99113	2.3735	1.7435	0.00597393	UP
Egr3	ENSMUSG00000033730	3.1226	0.748844	4.48499	6.86321	5.83819	7.71145	1.28852	0.00602495	UP
Eva1c	ENSMUSG00000039903	0.177829	0.134337	0.17102	0.535692	0.286936	0.425653	1.36929	0.00634911	UP
Tmem160	ENSMUSG00000019158	0	0	0.226174	1.13106	0.417304	0.737061	3.33696	0.00654426	UP
C3	ENSMUSG00000024164	0.203873	0.560071	0.145834	0.666383	0.976924	0.950653	1.51157	0.0065553	UP
Ap5z1	ENSMUSG00000039623	0.468093	0.224523	0.389747	0.660616	0.779256	0.762187	1.02467	0.00668592	UP
Cox8a	ENSMUSG00000035885	11.397	2.43202	14.1859	33.2235	23.0644	14.7515	1.34243	0.00676233	UP
Hist3h2bb-ps	ENSMUSG00000080712	2.26397	0.570088	0.989714	3.95994	3.16586	3.87076	1.52398	0.00679643	UP
Nlgn2	ENSMUSG00000051790	7.66417	1.53808	7.66677	12.676	11.6858	12.4485	1.12573	0.00695955	UP
Kazald1	ENSMUSG00000025213	0.185271	0.058313	0.121475	0.630062	0.249107	0.63349	2.05089	0.00697757	UP
Lrfn4	ENSMUSG00000045045	0.396165	0.151803	0.406593	1.00423	0.833766	0.471179	1.27447	0.00705122	UP
Igkc	ENSMUSG00000076609	0	0	0.346063	0	0.851414	6.99211	4.5024	0.00708749	UP
Gm15462	ENSMUSG00000086189	0	0	0.0200887	0.111669	0.0741671	0.104798	3.85475	0.00736711	UP
Gm15506	ENSMUSG00000086477	0	0	0.324905	0.632008	0.499753	0.635447	2.44338	0.00741621	UP
C030014I23Rik	ENSMUSG00000060380	0.239282	0.0860684	0.328714	0.464977	0.698575	0.74022	1.54136	0.00743622	UP
Zbtb7b	ENSMUSG00000028042	0.579922	0.112327	0.636989	0.968085	1.00769	1.20333	1.25802	0.00743902	UP
Chil1	ENSMUSG00000064246	0.937128	0.42477	0.507961	1.36593	1.20966	1.26039	1.03666	0.00747644	UP
Krt18	ENSMUSG00000023043	0	0.189351	0.0657187	0.219237	0.88979	0.771387	2.88209	0.00747992	UP
Eml2	ENSMUSG00000040811	3.99533	1.15699	4.08675	7.6287	5.90936	5.39627	1.03519	0.0075565	UP
Pcsk1n	ENSMUSG00000039278	4.7046	0.604402	3.86121	11.0555	5.57702	6.94896	1.36263	0.00762948	UP
Col7a1	ENSMUSG00000025650	0.103402	0.0118355	0.0410945	0.164423	0.131451	0.182149	1.61247	0.00778327	UP
Gm6182	ENSMUSG00000086367	0	0.219446	0.380974	0.677463	1.03121	0.794659	2.05981	0.00782869	UP
Pcdhga8	ENSMUSG00000103897	4.80758	2.60617	1.47885	5.12574	2.89697	18.6459	1.58446	0.00792845	UP
Rpe65	ENSMUSG00000028174	0.144761	0.0607449	0.210915	0.234392	0.778487	0.604917	1.95792	0.00800413	UP
Ankdd1a	ENSMUSG00000066510	0	0	0.0637604	0.212704	0.392391	0.332623	3.87842	0.00800733	UP
Zdhhc1	ENSMUSG00000039199	2.18191	0.915685	3.33819	6.30162	4.23768	3.93761	1.16957	0.00806316	UP
Greb1	ENSMUSG00000036523	0.0320074	0.0302224	0.0209859	0.101081	0.0774624	0.0912013	1.69667	0.00806695	UP
Mad2l1bp	ENSMUSG00000034509	0.829588	0.104449	1.16049	1.61229	1.69552	2.74217	1.53031	0.00813837	UP
Tbx6	ENSMUSG00000030699	0	0	0.0403536	0.134619	0.198663	0.263144	3.88557	0.00816157	UP
Map2k2	ENSMUSG00000035027	1.30574	0.416484	1.06545	2.50376	1.3671	2.06372	1.09009	0.00821318	UP
Abca4	ENSMUSG00000028125	0.316985	0.157789	0.244908	0.315182	0.816763	0.495737	1.17739	0.00826821	UP
Gpsm1	ENSMUSG00000026930	0.712134	0.116224	0.899297	1.97344	0.936255	1.56324	1.37241	0.00828483	UP
Ccl6	ENSMUSG00000018927	0.289469	0	0.0723116	0.482175	0.311372	0.659823	2.00621	0.00836309	UP
Phf1	ENSMUSG00000024193	2.21042	0.600247	3.03137	4.50635	4.10273	4.54484	1.17095	0.00841971	UP
4933408B17Rik	ENSMUSG00000049357	0.463209	0.421219	0.74244	1.02522	1.57784	0.967927	1.13423	0.00848351	UP
Ssbp4	ENSMUSG00000070003	2.78551	1.07907	3.74649	6.17676	4.53289	5.69847	1.10824	0.00865659	UP
Ifit3b	ENSMUSG00000062488	1.78974	0.795272	1.24255	2.30171	2.8311	2.81985	1.05501	0.00866284	UP
Med18	ENSMUSG00000066042	0.594792	0.288017	0.599982	1.24484	1.13198	1.09512	1.22742	0.00871912	UP
Dnase1l3	ENSMUSG00000025279	0	0	0.017525	0.0974179	0.107851	0.0457118	3.84009	0.00875756	UP
Junb	ENSMUSG00000052837	2.28864	0.432213	1.30054	4.00298	2.70799	2.93463	1.26217	0.00877305	UP
Ngfr	ENSMUSG00000000120	0.152749	0.0384635	0.0266994	0.296865	0.328624	0.243748	1.996	0.00877835	UP
Sox10	ENSMUSG00000033006	2.75514	0.293134	2.81581	5.46748	4.50808	4.99784	1.35242	0.00879097	UP
Hist1h4c	ENSMUSG00000060678	0.799666	0.335558	2.56314	4.92071	3.15369	4.25294	1.7369	0.00886181	UP
Hist4h4	ENSMUSG00000096010	0.183854	0	0.353629	0.535955	0.632877	0.586766	1.70767	0.00890028	UP
Slc12a4	ENSMUSG00000017765	0.786792	0.38525	1.14642	1.5503	1.57513	1.669	1.04819	0.00930347	UP
Myh14	ENSMUSG00000108439	0.0876851	0	0.12266	1.44851	0.0565859	0.0799557	2.9137	0.00937713	UP
Tcirg1	ENSMUSG00000001750	0.317319	0.236088	0.416128	0.616676	0.651636	0.706908	1.02665	0.00947098	UP
Card9	ENSMUSG00000026928	0.113174	0	0	0.476506	0.121707	0.214965	2.84503	0.00949023	UP
Hmha1	ENSMUSG00000035697	0.210073	0.0881637	0.244882	0.34022	0.376626	0.59063	1.26745	0.00978706	UP
Ttc21a	ENSMUSG00000032514	0.212915	0.18558	0.128864	0.33421	0.352346	0.653356	1.34528	0.00979847	UP
Tsen54	ENSMUSG00000020781	0.13797	0.0579054	0.281466	0.402222	0.39579	0.498007	1.44099	0.0100688	UP
Slc27a1	ENSMUSG00000031808	3.80427	1.32787	5.13709	8.27172	7.04992	5.83864	1.04303	0.0100925	UP
Rdh5	ENSMUSG00000025350	0.179048	0.140886	0.254368	0.413198	0.57777	0.408141	1.28463	0.0101759	UP
Lrfn3	ENSMUSG00000036957	0.809546	0.185313	0.96512	1.71631	1.18746	1.76153	1.25113	0.0101994	UP
Alg12	ENSMUSG00000035845	0.38382	0.655854	0.599217	0.612712	1.35657	2.40612	1.4167	0.0102778	UP
1700041G16Rik	ENSMUSG00000054822	0	0	0.0403182	0.0896674	0.248124	0.262913	3.89715	0.0103207	UP
Wnt9a	ENSMUSG00000000126	0.230978	0	0.331748	0.464924	0.727633	0.50773	1.59527	0.010447	UP
Zfp444	ENSMUSG00000044876	0.756858	0.219901	0.585341	1.56991	1.2995	0.680179	1.18417	0.0105318	UP
Hhipl1	ENSMUSG00000021260	0.404126	0	0.176667	0.589037	0.782519	0.552754	1.72825	0.0106545	UP
Xrcc3	ENSMUSG00000021287	0.250341	0.193957	0.303031	0.58008	0.497134	0.548718	1.12145	0.0106714	UP
B230206H07Rik	ENSMUSG00000086844	0.203637	0.085458	0.222527	0.577117	0.456334	0.270779	1.35005	0.0107775	UP
Sh2d3c	ENSMUSG00000059013	0.37691	0	0.299557	0.815732	0.810856	0.449122	1.61751	0.0109778	UP
Fzd9	ENSMUSG00000049551	0.0459018	0	0.0802902	0.312283	0.444471	0.104661	2.77109	0.0109942	UP
Ak4	ENSMUSG00000028527	1.31885	1.32392	0.997213	1.21227	9.96905	1.11726	1.75649	0.0111919	UP
Gm37824	ENSMUSG00000104459	0.130136	0.0409596	0	0.189665	0.419955	0.185404	2.21619	0.011223	UP
Gm27000	ENSMUSG00000097961	3.62588	2.04656	4.37239	6.80372	6.32127	6.983	1.00132	0.0112269	UP
Wdr54	ENSMUSG00000030032	0.41082	0.197774	0.285217	0.434415	0.675856	0.77122	1.07383	0.0113216	UP
Gm8730	ENSMUSG00000063696	5.19043	1.72628	5.822	9.51614	8.11147	8.48327	1.03543	0.0113506	UP
Cdh23	ENSMUSG00000012819	0.0195743	0	0.0513362	0.0523058	0.10001	0.0948169	1.80122	0.0113678	UP
B9d2	ENSMUSG00000063439	0.257647	0.0648778	0.585681	1.10162	0.831453	0.704808	1.53829	0.0114505	UP
Zfp385a	ENSMUSG00000000552	2.52738	0.347129	1.848	3.75081	3.46009	3.82345	1.22438	0.0114558	UP
Fam195a	ENSMUSG00000025732	0.51608	0.162433	0.451125	1.12829	1.24899	1.47051	1.76817	0.0117021	UP
Gm42686	ENSMUSG00000104535	0	0	0.0223968	0.0996207	0.0826887	0.116839	3.73949	0.0119747	UP
Esrra	ENSMUSG00000024955	0.696858	0.0974837	0.586663	1.30412	1.11051	0.911939	1.26831	0.0120846	UP
Bean1	ENSMUSG00000031872	0.994937	0.508921	1.44067	2.41697	1.67224	1.9491	1.03611	0.0122799	UP
Tmem179	ENSMUSG00000054013	3.54918	1.28473	4.73188	7.58722	5.67894	5.96676	1.00762	0.0123099	UP
Acvrl1	ENSMUSG00000000530	0.387418	0.190865	0.294524	0.81838	0.887829	0.345582	1.23315	0.0124834	UP
Gm7367	ENSMUSG00000047370	0.166276	0	0.14535	0.646512	1.25238	0.56869	2.98521	0.0124933	UP
Chrm4	ENSMUSG00000040495	2.1933	0.460227	1.40617	3.83619	2.43791	3.1665	1.21751	0.0127112	UP
Mon1a	ENSMUSG00000032583	0.696206	0.344355	1.06516	1.61881	1.20358	1.61541	1.07553	0.0127129	UP
Entpd3	ENSMUSG00000041608	0.760585	0.363228	0.619107	1.09587	1.43883	1.01639	1.02675	0.012776	UP
Dact2	ENSMUSG00000048826	0.487399	0.188811	1.21276	1.67583	1.81481	1.28198	1.33718	0.0128789	UP
Cideb	ENSMUSG00000022219	0.107456	0.0676597	0.140945	0.469977	0.520251	0.306262	2.03634	0.013061	UP
Tead1	ENSMUSG00000055320	0.552385	1.04323	0.516885	2.0422	2.90133	0.506634	1.36735	0.0131565	UP
2410015M20Rik	ENSMUSG00000049760	3.62547	1.05334	3.41338	8.12963	4.04985	6.19834	1.18336	0.0133101	UP
Klf16	ENSMUSG00000035397	2.75592	0.594818	2.65033	4.28477	3.98094	4.39767	1.07737	0.0135433	UP
Aurka	ENSMUSG00000027496	0.027134	0	0.237286	0.237351	0.467112	0.340276	1.98224	0.0135604	UP
Gtpbp6	ENSMUSG00000033434	0.278388	0.136303	0.324517	0.661249	0.499092	0.440699	1.11496	0.0135619	UP
Ddr1	ENSMUSG00000003534	1.58945	0.333539	1.83915	2.46813	2.71547	2.89503	1.10256	0.0136262	UP
Dedd2	ENSMUSG00000054499	0.896266	0.188082	0.793614	1.36219	1.43378	1.17872	1.08167	0.0136904	UP
Igfbp2	ENSMUSG00000039323	1.2891	0.295092	1.50269	2.23954	2.22709	2.31528	1.13554	0.013743	UP
Oaf	ENSMUSG00000032014	0.92582	0.666057	0.963564	1.88489	1.42266	1.8592	1.01568	0.0137717	UP
Zc3h12a	ENSMUSG00000042677	0.0685017	0	0.119791	0.266312	0.221115	0.234286	1.93845	0.0138556	UP
C030005K15Rik	ENSMUSG00000079183	0.503451	0.140856	0.440135	0.92405	0.842397	1.02014	1.36154	0.0138627	UP
Scrt1	ENSMUSG00000048385	1.46218	0.407139	1.84373	2.82796	2.22314	2.56395	1.03625	0.0142146	UP
Col5a3	ENSMUSG00000004098	0.243528	0.0383245	0.186288	0.532419	0.327437	0.329605	1.3453	0.0143039	UP
3110062M04Rik	ENSMUSG00000046806	0.192114	0.128049	0.187717	0.373349	0.364676	0.309129	1.04391	0.0143081	UP
Tspan17	ENSMUSG00000025875	0.4765	0.319965	0.722087	1.0804	1.33268	0.868994	1.11191	0.014396	UP
Anapc15-ps	ENSMUSG00000074780	0.988547	0.311139	1.08032	3.36181	2.12654	1.97173	1.64822	0.0144109	UP
Thap3	ENSMUSG00000039759	0.418505	0.0585448	0.813063	1.21999	1.10045	1.16602	1.43426	0.014449	UP
Gm38336	ENSMUSG00000104002	0.0412918	0.155997	0.216643	0.401332	0.399832	0.517822	1.67197	0.0144907	UP
Xlr3a	ENSMUSG00000057836	0.178566	0.183949	0.0709664	0.25239	0.471493	0.407072	1.3835	0.0147388	UP
Dnaaf3	ENSMUSG00000055809	0	0.0595977	0.0827812	0.138009	0.254595	0.485586	2.6248	0.0147769	UP
0610040J01Rik	ENSMUSG00000060512	0.261293	0.131591	0.159898	0.685544	0.365382	0.387172	1.37938	0.0148909	UP
Dnajb2	ENSMUSG00000026203	2.00873	0.424134	0.752637	2.21861	2.88547	1.76334	1.10825	0.0150474	UP
Epn3	ENSMUSG00000010080	0	0.179949	0.0178445	0.158723	0.329453	0.418907	2.19724	0.0152255	UP
Kcnh6	ENSMUSG00000001901	0.0429341	0.0270335	0.0938643	0.125179	0.415758	0.146841	2.06973	0.015353	UP
Pou6f2	ENSMUSG00000009734	0.134726	0.169625	0.070671	0.222557	0.362311	0.353193	1.32271	0.0153568	UP
Rab37	ENSMUSG00000020732	0.298614	0.0234968	0.0978945	0.344563	0.421582	0.38289	1.45194	0.0154326	UP
Abhd15	ENSMUSG00000000686	0	0.0358715	0.0747257	0.249171	0.122585	0.194847	2.35702	0.0154743	UP
Endov	ENSMUSG00000039850	0.200429	0.0504678	0.181065	0.162294	0.201225	0.967068	1.62309	0.0155489	UP
Card10	ENSMUSG00000033170	0.150105	0.0944896	0.295254	0.546959	0.40365	0.342167	1.25984	0.0157756	UP
Tomm40	ENSMUSG00000002984	1.55844	0.300105	1.82733	3.13558	2.64277	2.23604	1.12058	0.0160665	UP
Xkrx	ENSMUSG00000031258	0.128469	0.0404348	0.168463	0.405713	0.483646	0.183029	1.66844	0.0166996	UP
Gpr137	ENSMUSG00000024958	1.05515	0.132844	1.22227	2.94771	1.50388	1.53337	1.31215	0.0167149	UP
9330179D12Rik	ENSMUSG00000097166	0.24994	0.188811	0.174795	0.631495	0.860364	0.341862	1.57953	0.0167611	UP
RP23-329D23.8	ENSMUSG00000108033	0.0305612	0	0.133629	0.26733	0.295927	0.139365	2.09739	0.0169271	UP
AU022252	ENSMUSG00000078584	3.32534	0.383887	0.566445	3.89787	3.45402	3.57296	1.35339	0.017465	UP
Msi1	ENSMUSG00000054256	2.08935	0.444613	1.90382	3.20263	2.92806	2.81744	1.01175	0.0175565	UP
Arhgef33	ENSMUSG00000054901	0.096892	0.162632	0.141171	0.439304	0.31263	0.368078	1.48294	0.0176391	UP
Neat1	ENSMUSG00000092274	5.36041	3.47874	2.00368	3.01472	9.66494	9.87324	1.05657	0.0182669	UP
Pla2g4b	ENSMUSG00000098488	0	0.0608565	0.0316932	0.0587057	0.103984	0.275467	2.24315	0.0183416	UP
Crybb1	ENSMUSG00000029343	0.0784299	0	0.411493	0.609818	0.421922	0.983554	2.04036	0.0183914	UP
Plekhj1	ENSMUSG00000035278	2.75942	0.736948	1.97387	3.81894	4.1376	3.3358	1.04567	0.0186157	UP
Akt1s1	ENSMUSG00000011096	0.235607	0.230729	0.595063	0.546911	0.619509	1.29795	1.21525	0.0187451	UP
Dynll2	ENSMUSG00000020483	43.7801	6.03192	12.9867	37.2127	48.714	53.128	1.14685	0.0190126	UP
Serf1	ENSMUSG00000021643	0.299467	0.161575	0.448779	0.872939	0.644206	0.682613	1.27369	0.0190208	UP
Npas1	ENSMUSG00000001988	0.503466	0	0.484189	0.929547	0.920705	0.860786	1.45677	0.019139	UP
Ankrd9	ENSMUSG00000037904	0.0365503	0.0920241	0.0958499	0.213072	0.104826	0.319353	1.50563	0.0192744	UP
Cox6a1	ENSMUSG00000041697	3.00544	0.890313	2.85931	6.27019	3.1378	5.03751	1.09658	0.0193881	UP
Rpph1	ENSMUSG00000092837	66.9945	2.07751	85.1147	198.504	106.855	168.141	1.61868	0.0194506	UP
Relt	ENSMUSG00000008318	0.141525	0.178192	0.350586	0.664727	0.507479	0.403295	1.23293	0.0194977	UP
Dnlz	ENSMUSG00000075467	1.68753	0.245152	1.36186	2.58585	2.19927	2.4413	1.1332	0.0195479	UP
Polm	ENSMUSG00000020474	0.153888	0.135626	0.309441	0.508423	0.364188	0.420969	1.11085	0.0195858	UP
Ngfrap1	ENSMUSG00000046432	1.81349	2.44352	2.25301	2.72053	7.59756	3.19113	1.05321	0.0197039	UP
Ltc4s	ENSMUSG00000020377	0	0	0.0767999	0.341604	0.283544	0.300485	3.59126	0.0197119	UP
Trem2	ENSMUSG00000023992	0.567758	0.129968	0.270742	0.735597	0.666254	0.68635	1.10848	0.019734	UP
Clic6	ENSMUSG00000022949	0.104652	1.15288	0.160097	0.330499	3.65851	2.38556	2.16884	0.0201528	UP
Isoc2a	ENSMUSG00000086784	2.03204	0.609124	1.77645	2.35059	3.74706	3.41893	1.10718	0.0203161	UP
Thnsl2	ENSMUSG00000054474	0.219669	0.276548	0.384069	0.670824	0.843845	0.500718	1.19501	0.0203319	UP
Pth1r	ENSMUSG00000032492	0.179315	0	0.156766	0.261362	0.554541	0.229922	1.63776	0.020394	UP
Igfn1	ENSMUSG00000051985	0.17851	0.105761	0.128521	0.204069	0.429218	0.287238	1.15704	0.0204307	UP
Tsfm	ENSMUSG00000040521	0.219633	0.153622	0.640058	1.11452	0.682514	0.667558	1.28227	0.0205423	UP
Dpm3	ENSMUSG00000042737	0.716171	0.200371	0.765261	0.927904	1.96877	1.45117	1.37029	0.0207639	UP
Ccrl2	ENSMUSG00000043953	0.044085	0	0	0.149961	0.0711383	0.0753886	2.74962	0.0208262	UP
Ints5	ENSMUSG00000071652	0.632019	0.170513	0.730154	1.20635	0.82553	1.23493	1.09182	0.0211575	UP
D730003I15Rik	ENSMUSG00000073478	1.19282	0.222485	1.39045	2.23227	1.85333	2.06451	1.13223	0.0212023	UP
Chn1os3	ENSMUSG00000086544	0.0324354	0	0	0.126115	0.139585	0.073956	3.38843	0.0213058	UP
Spsb2	ENSMUSG00000038451	0.0294414	0	0	0.114473	0.1267	0.0671293	3.38843	0.0213263	UP
Arc	ENSMUSG00000022602	7.06843	0.714003	4.65686	8.99391	9.38984	9.46462	1.16269	0.0213414	UP
Zscan25	ENSMUSG00000070420	0.845056	0.274563	1.23928	1.72176	1.75936	1.42923	1.05771	0.0213619	UP
Aifm2	ENSMUSG00000020085	0.354263	0.288598	0.564769	0.992215	0.762128	0.665048	1.00246	0.0213965	UP
Vasn	ENSMUSG00000039646	0.165111	0.0831527	0.202079	0.352982	0.461771	0.376391	1.40325	0.021424	UP
Yif1b	ENSMUSG00000030588	0.286452	0.0601113	0.793092	1.29903	0.924472	0.870702	1.44097	0.021648	UP
Colec11	ENSMUSG00000036655	0	0	0.0665266	0.295909	0.163799	0.347053	3.60014	0.0217298	UP
Cfap52	ENSMUSG00000020904	0.201583	0.217525	0.25176	0.531642	0.619496	0.393852	1.2035	0.0218828	UP
Zfp12	ENSMUSG00000029587	0.463459	1.57103	0.486223	2.7298	2.51569	0.991472	1.30701	0.0222208	UP
Ttpal	ENSMUSG00000017679	0.730913	0.273886	0.6314	0.735592	0.730068	1.98352	1.0759	0.0225643	UP
Cnih2	ENSMUSG00000024873	10.383	2.03596	11.0864	19.5996	12.2674	16.9755	1.05515	0.0225914	UP
Gm43148	ENSMUSG00000105377	0	0	0.176935	1.37705	0.653241	0.230757	3.6757	0.0226526	UP
Tmem120a	ENSMUSG00000039886	0.5449	0.0457368	0.412887	1.059	0.742447	0.703896	1.31993	0.0230282	UP
Pld5	ENSMUSG00000055214	0.114521	0.252321	0.168951	0.354693	0.292565	0.464997	1.05374	0.0230345	UP
Oaz1-ps	ENSMUSG00000043801	2.31883	0.194633	2.83815	5.25761	2.82701	5.46226	1.33992	0.0231711	UP
Pacsin3	ENSMUSG00000027257	0.40437	0.105334	0.548578	0.66393	0.689966	0.890019	1.08429	0.0231713	UP
Lama5	ENSMUSG00000015647	0.264153	0.0858246	0.305435	0.438835	0.504121	0.378774	1.01195	0.0234619	UP
Enho	ENSMUSG00000028445	0.91253	0.208897	2.10332	2.98271	2.40948	2.55305	1.30091	0.0235113	UP
Gm42937	ENSMUSG00000104737	1.12	0.881286	0.611991	2.31258	1.95761	1.91479	1.24291	0.0235133	UP
Kcns1	ENSMUSG00000040164	0.426991	0.146621	0.305433	0.716697	0.626349	0.663681	1.19084	0.0237872	UP
Gng8	ENSMUSG00000063594	0.0990182	0.0415503	0.0577133	0.224472	0.141991	0.376155	1.90507	0.023933	UP
Heyl	ENSMUSG00000032744	0.258181	0.100015	0.538241	0.752627	0.555436	0.724353	1.18092	0.0239553	UP
Tsku	ENSMUSG00000049580	0.0536255	0	0.058604	0.156325	0.0576789	0.18336	1.82401	0.0239566	UP
Rpusd1	ENSMUSG00000041199	2.53456	0.466983	2.26991	4.44516	3.52437	3.17071	1.07951	0.0240274	UP
Fxyd7	ENSMUSG00000036578	8.01464	2.22349	10.0946	15.9718	10.8131	14.0896	1.0074	0.0240382	UP
Gm15417	ENSMUSG00000074466	0.0428554	0	0.0374618	0.166629	0.230545	0.146572	2.75915	0.0241386	UP
Fermt1	ENSMUSG00000027356	0.108	0.0582702	0.0809237	0.359778	0.265523	0.0879203	1.52871	0.024251	UP
Kifc1	ENSMUSG00000079553	0.014649	0.036895	0.0768578	0.142379	0.126083	0.150305	1.70548	0.0243783	UP
Sertad1	ENSMUSG00000008384	0.329189	0.0828927	0.575631	1.08759	1.41643	0.450257	1.58065	0.0244551	UP
Hcn3	ENSMUSG00000028051	0.437385	0.143655	0.432261	0.683716	0.634138	0.736955	1.01994	0.0244586	UP
Rpl18	ENSMUSG00000059070	0.449816	0.117986	0.327715	0.819553	0.584663	0.491339	1.08183	0.0245455	UP
Plcd1	ENSMUSG00000010660	0.833971	0.249991	0.937419	1.69789	1.06794	1.4937	1.07535	0.0248111	UP
Eps8l2	ENSMUSG00000025504	0.200942	0	0.243234	0.285374	0.631822	0.334735	1.49495	0.0250494	UP
Ly6h	ENSMUSG00000022577	1.17203	0.139584	0.844655	1.55441	1.48221	1.66081	1.12334	0.025093	UP
Alox12	ENSMUSG00000000320	0	0.0294611	0	0.0682221	0.0503522	0.133356	3.09614	0.0252143	UP
Defb1	ENSMUSG00000044748	0	0	0.105512	0.234657	0.389547	0.688037	3.63656	0.0252861	UP
Lrrc43	ENSMUSG00000063409	0.0375233	0	0.0656347	0.182333	0.16148	0.213892	2.43465	0.0253507	UP
Gcat	ENSMUSG00000006378	0.274798	0	0.109211	0.26704	0.429978	0.4556	1.5857	0.0253932	UP
Wfdc1	ENSMUSG00000023336	0.433944	0.218541	1.21406	1.51803	1.12034	2.37415	1.42517	0.0254944	UP
Fkbp10	ENSMUSG00000001555	0.35264	0.0591985	0.369957	0.776713	0.531073	0.482332	1.19519	0.0256322	UP
Tmc6	ENSMUSG00000025572	0.204377	0	0.227418	0.397214	0.319789	0.402379	1.37428	0.0256902	UP
Tdrd9	ENSMUSG00000054003	0	0	0.0149167	0.0165873	0.0367274	0.194542	4.05451	0.0258752	UP
Kcne1l	ENSMUSG00000090122	0.0682131	0	0.0596282	0.397767	0.440367	0.0777664	2.84084	0.0262125	UP
Gm10116	ENSMUSG00000062382	1.14181	0.287517	1.19788	2.88476	1.22824	2.34261	1.29702	0.0265039	UP
Tdrd6	ENSMUSG00000040140	0.193188	0.145939	0.112605	0.325391	0.263226	0.352318	1.05863	0.0266629	UP
Faap100	ENSMUSG00000025384	0.125222	0.0131376	0.155086	0.304192	0.269386	0.154616	1.31123	0.0266673	UP
Gpaa1	ENSMUSG00000022561	0.294074	0.0871149	0.347829	0.554685	0.465182	0.512625	1.07185	0.026844	UP
Micall2	ENSMUSG00000036718	0	0.0561395	0.0194846	0.216645	0.239822	0.0254116	2.67175	0.026969	UP
Efs	ENSMUSG00000022203	0.412733	0.185586	0.231962	0.486996	0.634242	0.739249	1.16401	0.0270944	UP
Rtn4rl2	ENSMUSG00000050896	0.519596	0	0.4892	0.815605	0.730901	1.09334	1.38782	0.0273376	UP
Hhex	ENSMUSG00000024986	0.630193	0.264474	0.489743	1.36082	0.715534	0.877904	1.09353	0.0278387	UP
Mlf2	ENSMUSG00000030120	9.20965	1.49109	9.51332	14.4593	13.054	12.9902	1.00269	0.0278495	UP
Frem3	ENSMUSG00000042353	0.115443	0.145335	0.27393	0.304462	0.408001	0.4699	1.14485	0.0278821	UP
Rasal3	ENSMUSG00000052142	0.10147	0.0383264	0.0975846	0.207065	0.152809	0.173485	1.1679	0.0279047	UP
Drd2	ENSMUSG00000032259	0.339815	0.171137	0.178251	0.396226	0.731078	0.929582	1.57746	0.0279445	UP
Mief2	ENSMUSG00000018599	1.1011	0.0770165	1.12308	1.7535	2.20436	1.49905	1.2457	0.028492	UP
Ethe1	ENSMUSG00000064254	0.993173	0.357265	1.17842	2.41269	1.67885	1.37459	1.11204	0.0285127	UP
RP23-325D10.3	ENSMUSG00000108815	0	0	0.101158	1.57412	0	0	3.95986	0.0286113	UP
Dnal4	ENSMUSG00000022420	1.49179	0.421631	1.86315	2.42582	1.99766	3.15773	1.00535	0.02876	UP
Mospd3	ENSMUSG00000037221	0.880047	0.415503	0.544989	1.42528	1.38054	0.877696	1.00096	0.0288073	UP
Calr4	ENSMUSG00000028558	0.178837	0.0643268	0.201003	0.297893	0.549594	0.291176	1.35817	0.0289069	UP
Plxdc1	ENSMUSG00000017417	0.725298	0.0971455	0.796001	1.27461	1.1288	1.09053	1.11025	0.0289922	UP
Tst	ENSMUSG00000044986	2.11324	0.362807	1.67954	2.70682	2.58312	3.83191	1.13428	0.0292155	UP
Rasd2	ENSMUSG00000034472	1.48471	1.76549	5.93725	6.59905	5.4123	6.64364	1.02183	0.0296084	UP
Slc2a6	ENSMUSG00000036067	0.422451	0.106377	0.720213	1.19048	0.772526	0.7945	1.14254	0.029919	UP
4930471C04Rik	ENSMUSG00000091686	0.243359	0.306463	0	0.591265	1.30918	0.554884	2.15888	0.0301348	UP
Serpine1	ENSMUSG00000037411	0	0	0.0317204	0.105747	0.0780414	0.0413486	2.82732	0.0304453	UP
Alpl	ENSMUSG00000028766	0.552387	0.14489	0.523174	0.760412	0.668481	1.07559	1.0371	0.0308595	UP
Gm20661	ENSMUSG00000079323	0.177949	0	0.093344	0.138351	0.38284	0.405658	1.77248	0.0310624	UP
Azin2	ENSMUSG00000028789	0.935151	0.183146	0.690394	1.63564	1.05063	1.04219	1.04364	0.0311908	UP
Gpx4	ENSMUSG00000075706	2.10177	0.330773	2.92033	3.90229	3.9565	3.59339	1.09724	0.0312622	UP
Gm6970	ENSMUSG00000091230	0.632314	0.199017	0.414582	1.53603	0.680109	1.80171	1.68922	0.0313172	UP
Gm5535	ENSMUSG00000074758	0.0556599	0.210278	0.194668	0.432774	0.419225	0.507641	1.56162	0.0314432	UP
Cubn	ENSMUSG00000026726	0.105996	0	0.0231637	0.0965543	0.114015	0.173663	1.57283	0.0316908	UP
Zfp36	ENSMUSG00000044786	0.587471	0.221895	0.513635	1.14174	1.07433	0.736568	1.15819	0.0320431	UP
Tmem132e	ENSMUSG00000020701	0.22801	0.0637927	0.265791	0.418496	0.422402	0.317634	1.05501	0.0324175	UP
Gjb1	ENSMUSG00000047797	2.03521	0.388241	1.40187	2.51699	2.12294	3.37416	1.06695	0.0325966	UP
Scrn2	ENSMUSG00000020877	0.123135	0	0.053832	0.209376	0.132442	0.245601	1.73091	0.0326443	UP
H2-DMb1	ENSMUSG00000079547	0.126964	0	0.166533	0.493592	0.204877	0.361862	1.8531	0.0327084	UP
Nadsyn1	ENSMUSG00000031090	0.225907	0	0.323189	0.439058	0.486035	0.444767	1.3189	0.0328823	UP
Mfsd2b	ENSMUSG00000037336	0.102465	0.0286678	0.0796289	0.243389	0.0734819	0.233577	1.38499	0.0329128	UP
Ttyh2	ENSMUSG00000034714	3.09947	0.529152	3.32977	4.82395	4.12519	5.02964	1.00641	0.0330361	UP
Gpatch3	ENSMUSG00000028850	1.28722	0.2894	0.803832	2.05491	1.38467	1.46717	1.04353	0.0333632	UP
Serf2	ENSMUSG00000074884	0.164801	0.179838	1.10463	0.65124	1.86732	1.22724	1.36995	0.0333946	UP
Gm14634	ENSMUSG00000085891	0.368907	0.211127	0.117272	0.716984	0.685445	0.305814	1.29265	0.033826	UP
Ift27	ENSMUSG00000016637	2.49666	0.261947	1.90986	3.33578	3.35703	3.55712	1.13459	0.0339004	UP
Gm19426	ENSMUSG00000097187	0.144976	0	0	0.563694	0.467886	0.330561	3.23199	0.0344202	UP
Khk	ENSMUSG00000029162	0.217017	0.156119	0.406525	0.69282	0.30011	0.918679	1.29387	0.0344799	UP
Endog	ENSMUSG00000015337	0.69331	0	0.346301	1.73224	0.532662	1.01594	1.65802	0.0346596	UP
Cxx1a	ENSMUSG00000067925	1.67384	0.33275	1.84852	3.08179	2.65347	2.3095	1.06128	0.0348392	UP
Pou4f1	ENSMUSG00000048349	0.0401422	0.0758269	0	0	0.0431988	1.00681	3.17859	0.0348904	UP
Hspbp1	ENSMUSG00000063802	1.30224	0	1.52799	3.16351	1.84316	2.65611	1.43695	0.03493	UP
Gm29455	ENSMUSG00000101179	0.0522606	0.065812	0	0.101599	0.168691	0.238319	2.10688	0.035217	UP
Wfikkn2	ENSMUSG00000044177	0.053158	0	0.255667	0.232496	0.314572	0.42422	1.65311	0.035349	UP
Krtcap3	ENSMUSG00000029149	0	0	0.0318521	0.0354015	0.117558	0.0830405	2.88933	0.035532	UP
Itgb4	ENSMUSG00000020758	0.383817	0.0852747	0.345414	0.78978	0.315716	0.617595	1.081	0.0355341	UP
Gm26917	ENSMUSG00000097971	156.01	18.8184	178.225	301.51	225.68	224.094	1.08947	0.035664	UP
Stoml3	ENSMUSG00000027744	0.31644	0.227643	0	0.70277	0.534868	0.360651	1.55463	0.0357345	UP
Leng9	ENSMUSG00000043432	0.727535	0.323281	0.710881	0.790115	1.56515	1.26822	1.04041	0.0358411	UP
Gm4189	ENSMUSG00000092384	0.397932	0	0.695875	0.773614	1.28447	1.81465	1.824	0.0359519	UP
Gm13523	ENSMUSG00000087496	0	0	0.188537	0.628958	0.46421	0.983554	3.46139	0.0360443	UP
Wif1	ENSMUSG00000020218	0	0.0550895	0.0573798	0.17007	0.0705913	0.174554	1.88433	0.0363654	UP
Pcdhb1	ENSMUSG00000051663	0.0406696	0.0512154	0.0355511	0.0790653	0.218787	0.324558	2.28809	0.0365518	UP
Ccdc120	ENSMUSG00000031150	0.545059	0.101665	0.317674	0.647327	0.69489	0.644261	1.04251	0.0369716	UP
Prss36	ENSMUSG00000070371	0.219689	0.138299	0.384135	0.490988	0.519911	0.500808	1.02645	0.0373642	UP
Ap1m2	ENSMUSG00000003309	0.0559558	0.140931	0.0489135	0.435075	0.421454	0.127585	2.00134	0.0373986	UP
Ccdc33	ENSMUSG00000037716	0.0443822	0	0.0258684	0.129364	0.015915	0.134881	1.99567	0.0375282	UP
Tmem97	ENSMUSG00000037278	1.53127	0.57838	1.94117	3.64558	1.9766	2.61804	1.02447	0.0375517	UP
Nipal4	ENSMUSG00000020411	0.427953	0.0769718	0.507772	0.44554	0.920703	0.975558	1.20942	0.0376384	UP
Ypel3	ENSMUSG00000042675	3.01307	0.4089	2.98122	5.48747	3.74572	3.94835	1.04166	0.0378092	UP
Pigyl	ENSMUSG00000010607	2.15006	0.193356	0.671359	2.83542	2.23022	2.01302	1.23143	0.0380211	UP
4930597O21Rik	ENSMUSG00000053442	0.0588334	0.148178	0.0514289	0.686203	0.189874	0.201219	2.05951	0.0382002	UP
Ttc25	ENSMUSG00000006784	0.179608	0.0695776	0.157027	0.268503	0.237786	0.346438	1.06985	0.0385023	UP
Slc2a5	ENSMUSG00000028976	0.369391	0.0996582	0.438288	0.692245	0.510892	0.691692	1.06236	0.0388853	UP
Slc2a10	ENSMUSG00000027661	0.134211	0	0.117342	0.208663	0.28874	0.214165	1.50014	0.0389295	UP
Col2a1	ENSMUSG00000022483	0.0436101	0	0.0635395	0.155365	0.0625366	0.132535	1.70952	0.0390637	UP
Irf2bp1	ENSMUSG00000044030	1.38624	0.193922	1.95256	2.8063	2.27813	2.50169	1.10258	0.0391311	UP
2010107E04Rik	ENSMUSG00000021290	26.8242	3.26824	19.4164	33.9128	35.6799	30.5737	1.01664	0.039489	UP
Cox7c	ENSMUSG00000017778	1.19562	0.451603	1.30664	0.987542	2.63658	2.79372	1.11948	0.0397295	UP
Rdm1	ENSMUSG00000010362	0.395621	0	0.207525	0.538192	0.340438	0.766588	1.4477	0.0397568	UP
Ctxn2	ENSMUSG00000074872	0.921688	0.128935	0.537182	1.39312	1.32196	1.16725	1.28989	0.0402781	UP
Ppp2r3d	ENSMUSG00000093803	0.203735	0.128249	0.22265	0.593913	0.383529	0.522468	1.43527	0.0404047	UP
Mif4gd	ENSMUSG00000020743	0.375601	0.111266	0.212474	0.536713	0.404028	0.503646	1.04639	0.0405928	UP
Cml3	ENSMUSG00000051262	0.221724	0.0837481	0.271388	0.280103	0.405475	0.581266	1.13494	0.0406236	UP
Gm26881	ENSMUSG00000096974	0.355584	0	0	0.518465	0.765122	0.810767	2.55824	0.0413276	UP
4930507D05Rik	ENSMUSG00000097129	0	0	0.200719	0.390439	0.185216	0.261709	2.06068	0.0413515	UP
Lsp1	ENSMUSG00000018819	0.260237	0	0.165467	0.448278	0.229041	0.404473	1.3455	0.0415642	UP
Lrrc51	ENSMUSG00000064307	0.0970772	0	0.233389	0.235822	0.287162	0.387255	1.46174	0.0419491	UP
Gm26894	ENSMUSG00000097453	0.185631	0.350649	0.243485	0.811892	0.898741	0.529072	1.5222	0.0424019	UP
Mroh7	ENSMUSG00000047502	0.37537	0	0.259808	0.607931	0.521555	0.427848	1.29385	0.0424113	UP
Nox4	ENSMUSG00000030562	0.0399508	0.0251485	0.0174656	0.0873433	0.0537159	0.0910681	1.49132	0.0424343	UP
Gm11611	ENSMUSG00000087042	1.27035	0.299876	2.15175	4.166	2.13507	1.99084	1.15564	0.0426959	UP
Slc4a5	ENSMUSG00000068323	0.0274239	0.189943	0.047957	0	0.840926	0.453337	2.28631	0.0428082	UP
Nphs1	ENSMUSG00000006649	0.103308	0.086716	0.0752726	0.284439	0.111136	0.255138	1.29442	0.0428924	UP
Eng	ENSMUSG00000026814	0.561675	0.108792	0.402903	0.685728	0.542208	0.919239	1.00029	0.0429472	UP
Polr2f	ENSMUSG00000033020	3.29602	0.976393	4.57661	8.10094	4.17105	6.18751	1.06077	0.0429825	UP
Tsta3	ENSMUSG00000022570	1.36517	0.606615	2.45716	3.82355	2.0731	3.20349	1.03893	0.0432004	UP
Cdcp1	ENSMUSG00000035498	0.012548	0.0158018	0	0.0731705	0.0404966	0.0286108	2.3273	0.0432681	UP
Gm20488	ENSMUSG00000107314	0.10543	0	0.0307097	0	1.05838	0.0801025	3.06395	0.0432798	UP
Ccdc17	ENSMUSG00000034035	0.36755	0.202448	0.220912	0.468755	0.420073	0.733105	1.03613	0.0434142	UP
Adamtsl5	ENSMUSG00000043822	0.109045	0.0305088	0.0529655	0.129509	0.117295	0.207147	1.23753	0.0434258	UP
Apitd1	ENSMUSG00000073705	0	0.07327	0.101746	0.226196	0.125194	0.23216	1.73737	0.0435296	UP
Gm10863	ENSMUSG00000075555	0.4822	0.303539	0.0702692	0.702814	0.56188	0.778584	1.25519	0.0438117	UP
Zfp647	ENSMUSG00000054967	0.261891	0.247286	0.343422	1.08151	0.281687	0.970097	1.45243	0.0438655	UP
Myom3	ENSMUSG00000037139	0.0823102	0.0621792	0.0575634	0.127971	0.141658	0.243928	1.34579	0.0439911	UP
Fam117a	ENSMUSG00000038893	0.522393	0.103849	0.600938	0.935083	1.03514	0.595424	1.06397	0.0440098	UP
Gm13270	ENSMUSG00000086358	0.377011	0.059331	0.185393	0.389226	0.582963	0.402843	1.1451	0.0441686	UP
Eda2r	ENSMUSG00000034457	0.0301239	0.0948378	0.0790245	0.175675	0.129637	0.240399	1.41967	0.0442575	UP
Zfp219	ENSMUSG00000049295	1.2417	0.153267	0.894	1.65607	1.17853	1.91479	1.05305	0.0444054	UP
Rpl39-ps	ENSMUSG00000036305	1.66451	1.57168	2.54654	5.05422	2.23802	5.45425	1.14028	0.0448264	UP
Syt15	ENSMUSG00000041479	0.146299	0	0.0799404	0.142153	0.177032	0.333489	1.52851	0.0448268	UP
Lrp8os2	ENSMUSG00000073779	0	0	0.0408035	0.0907008	0.125492	0.0531886	2.72289	0.0448883	UP
Gpt	ENSMUSG00000022546	1.20383	0.151567	1.52608	2.74903	1.42448	2.19542	1.14424	0.0449466	UP
Olfr538	ENSMUSG00000095901	0.338551	0	0.0986133	0.767487	0.606881	0.385831	2.00949	0.0456543	UP
H2-Q6	ENSMUSG00000073409	0.234569	0.0590666	0.041001	0.273509	0.20185	0.69515	1.80647	0.045658	UP
Apba3	ENSMUSG00000004931	0.49988	0.062937	0.437053	0.922926	0.699015	0.626747	1.16927	0.046159	UP
Obox3-ps7	ENSMUSG00000093773	0	0	0.449037	0.998151	0.552523	1.46334	2.74678	0.0463225	UP
Crybb3	ENSMUSG00000029352	0.0225622	0	0.0789106	0.087726	0.145656	0.12861	1.83487	0.0464073	UP
Mmp11	ENSMUSG00000000901	0.130387	0.0984979	0.0456045	0.253405	0.196372	0.267511	1.3858	0.0466255	UP
Fzd5	ENSMUSG00000045005	0.118043	0.10809	0.075059	0.260697	0.207794	0.159013	1.05894	0.0466337	UP
Cercam	ENSMUSG00000039787	0.40021	0.0629819	0.590425	0.850661	0.67263	0.741229	1.10386	0.0467005	UP
Mmp23	ENSMUSG00000029061	0	0.0372842	0.0517877	0.172645	0.222997	0.0337535	2.26927	0.0468834	UP
Xpnpep2	ENSMUSG00000037005	0.046823	0	0	0.0606644	0.0671439	0.0889368	2.21071	0.0473613	UP
Oaz2-ps	ENSMUSG00000083610	2.74463	1.72778	1.54252	3.61952	3.37416	5.13939	1.01232	0.0476814	UP
Igf2	ENSMUSG00000048583	1.6407	0.22169	1.68629	3.45298	1.43773	2.47211	1.05298	0.0479466	UP
Col8a2	ENSMUSG00000056174	0.135107	0.0850558	0.216565	0.1094	0.411806	0.641677	1.4129	0.0479576	UP
Gm35911	ENSMUSG00000105078	0.350843	0	0	1.02292	0.566142	0.399979	2.50318	0.0481606	UP
Gm43761	ENSMUSG00000106856	0.106209	0	0	0.516089	0.571362	0	3.35598	0.048321	UP
Chrnb4	ENSMUSG00000035200	0.060386	0.0380222	0.0528128	0	0.0649841	0.929382	2.71712	0.0487698	UP
Lrrc14	ENSMUSG00000033728	0.0728247	0.0305615	0.132637	0.294839	0.0913876	0.152171	1.18974	0.0490642	UP
Vstm2l	ENSMUSG00000037843	0.695154	0.583472	0.742803	1.35097	0.913945	2.11287	1.11483	0.0491404	UP
Hist2h2ab	ENSMUSG00000063689	0.474112	0	0.207221	1.1519	0.510213	1.62153	2.26887	0.0491421	UP
Gm42633	ENSMUSG00000106458	0.266639	0.335679	0.366295	0.666198	0.573586	0.738021	1.02991	0.0491671	UP
Iqck	ENSMUSG00000073856	0.195081	0.111645	0.108529	0.189573	0.362468	0.343647	1.109	0.0494209	UP
Acad12	ENSMUSG00000042647	0.0964393	0.052033	0.180654	0.254342	0.281551	0.188422	1.13798	0.0494463	UP
Ccdc88b	ENSMUSG00000047810	0.12737	0.0534565	0.167037	0.330057	0.20552	0.266168	1.20462	0.049449	UP
Itgam	ENSMUSG00000108596	2.85126	2.53552	2.45786	0	0	0.0454521	-7.43122	3.72757e-37	DOWN
Fgf2	ENSMUSG00000037225	1.90509	1.90972	1.52762	0.129703	0.078318	0.124475	-4.00609	4.65929e-25	DOWN
Tmed2	ENSMUSG00000029390	5.96167	2.30071	6.43018	0.244154	0.294852	0.234312	-4.24788	2.55676e-22	DOWN
Taf9b	ENSMUSG00000047242	9.73462	8.81056	9.21753	2.17592	1.57238	2.26871	-2.20603	1.31751e-15	DOWN
Lcn2	ENSMUSG00000026822	1.9035	0.299568	2.26931	0.0210213	0	0	-7.73305	4.31455e-14	DOWN
Usp46	ENSMUSG00000054814	13.5589	13.5542	12.5092	4.6014	4.47995	4.43628	-1.55147	2.67842e-13	DOWN
Mki67	ENSMUSG00000031004	0.647862	0.618349	0.621206	0.192921	0.157359	0.0952803	-2.08272	1.54794e-08	DOWN
Gm38070	ENSMUSG00000103560	1.00729	0.736381	1.70444	0.331528	0.209718	0.351833	-1.94894	1.23154e-06	DOWN
Abhd14b	ENSMUSG00000042073	1.24342	0.948827	1.51531	0.183051	0.283734	0.429469	-2.04849	2.75068e-06	DOWN
Zdhhc24	ENSMUSG00000006463	0.124733	1.00512	1.24319	0.121208	0.0536674	0.113738	-3.03953	9.7794e-06	DOWN
Ears2	ENSMUSG00000030871	1.29145	1.21463	1.04744	0.589665	0.318003	0.266022	-1.5982	9.82712e-06	DOWN
Gpr176	ENSMUSG00000040133	0.0269948	2.03974	2.03011	0.0787205	0.0581007	0.0307755	-4.61145	1.50272e-05	DOWN
Hmgn2	ENSMUSG00000003038	3.93501	3.54779	3.32084	1.79724	1.46881	1.98078	-1.042	1.96645e-05	DOWN
Igfbpl1	ENSMUSG00000035551	0.572479	0.49319	0.395122	0.117127	0.0972196	0.0343428	-2.55433	2.69551e-05	DOWN
Top2a	ENSMUSG00000020914	0.313849	0.568038	0.205793	0.114367	0.0738545	0.0111788	-2.44751	4.67025e-05	DOWN
Sp1	ENSMUSG00000001280	1.03324	4.11221	5.04482	0.757261	1.28099	0.868289	-1.80982	5.04224e-05	DOWN
Zfp605	ENSMUSG00000023284	9.2954	14.0219	3.25063	2.52908	3.08538	3.00688	-1.6237	5.05996e-05	DOWN
Taok1	ENSMUSG00000017291	84.0684	104.4	33.9242	29.9864	31.2961	30.086	-1.28334	5.60875e-05	DOWN
Il1rl1	ENSMUSG00000026069	0.0761383	0.0479282	0.0832068	0.00924882	0	0	-4.48612	5.93896e-05	DOWN
2210418O10Rik	ENSMUSG00000078894	5.05054	11.6515	10.024	3.79503	4.26861	3.82576	-1.16856	8.82924e-05	DOWN
Tlr7	ENSMUSG00000044583	0.713554	0.69108	0.751803	0.40002	0.186967	0.302382	-1.2778	0.000128889	DOWN
Tmem169	ENSMUSG00000026188	0.982075	7.46005	8.18509	1.17694	1.61979	1.00741	-2.1279	0.000146509	DOWN
Cenpf	ENSMUSG00000026605	0.282042	0.429082	0.195208	0.102772	0.113772	0.0870635	-1.57783	0.000147987	DOWN
Tmem252	ENSMUSG00000048572	1.24004	0.699921	1.1589	0.332403	0.27599	0.389906	-1.6342	0.000161973	DOWN
Sele	ENSMUSG00000026582	0.36152	0.227585	0.442497	0	0.11665	0	-3.14463	0.000183148	DOWN
Mis18bp1	ENSMUSG00000047534	0.196759	0.261497	0.152908	0.0531039	0.0587914	0.0373773	-2.03361	0.000188943	DOWN
Fabp7	ENSMUSG00000019874	12.2626	18.2465	7.73592	4.94229	5.62098	5.87659	-1.21807	0.000274652	DOWN
Spc25	ENSMUSG00000005233	0.0801067	0.126066	0.175087	0.0194618	0	0	-4.29206	0.000384925	DOWN
1500017E21Rik	ENSMUSG00000087579	0.307654	0.294387	0.225924	0.0956605	0.0926656	0.0981829	-1.53099	0.000405453	DOWN
Tmem33	ENSMUSG00000037720	11.4485	12.4476	3.99319	4.13087	3.84974	4.55242	-1.15397	0.00042728	DOWN
Gm21967	ENSMUSG00000094114	16.0982	42.8697	27.031	12.9115	9.7577	15.9457	-1.15516	0.000522828	DOWN
Il31ra	ENSMUSG00000050377	0.229807	0.0361652	0.351583	0.0279155	0	0	-4.46743	0.000775684	DOWN
Hmgn2-ps1	ENSMUSG00000079067	5.65993	11.8772	6.59776	3.29995	2.02946	1.72034	-1.77548	0.00083915	DOWN
Casc5	ENSMUSG00000027326	0.10883	0.274051	0.0761162	0.0634518	0.00780615	0.00826972	-2.52896	0.000847203	DOWN
Kif11	ENSMUSG00000012443	0.808307	1.56782	0.935855	0.403337	0.399501	0.572702	-1.2677	0.00130079	DOWN
Stat4	ENSMUSG00000062939	0.111591	0.112398	0.117071	0	0	0.0254385	-3.74494	0.00156926	DOWN
Lox	ENSMUSG00000024529	0.353001	0.302225	0.382674	0.109761	0.136692	0.177029	-1.2933	0.00169183	DOWN
Skida1	ENSMUSG00000054074	2.44393	2.33737	2.13663	0.0456743	1.17542	0.0669607	-2.42515	0.00222339	DOWN
Gm14569	ENSMUSG00000091556	0.98851	0.666747	0.83335	0.497431	0.360767	0.382273	-1.00445	0.00248506	DOWN
Ttk	ENSMUSG00000038379	0.126457	0.250171	0.14213	0	0.019435	0.0823566	-2.34944	0.00285692	DOWN
Cxcl1	ENSMUSG00000029380	0.335515	0.328547	0.0977732	0	0	0.0849813	-3.16426	0.00290665	DOWN
Umad1	ENSMUSG00000107705	0.450527	0	13.171	0.0525388	0.504	0	-4.61326	0.00298665	DOWN
Gm42669	ENSMUSG00000106631	0.523847	0.65955	0.143125	0.159073	0.176091	0.0746345	-1.69466	0.00382753	DOWN
Fmr1os	ENSMUSG00000096946	0.191897	0.434892	0.335557	0.111896	0.0412932	0.0437454	-2.28884	0.00395453	DOWN
Ace2	ENSMUSG00000015405	0.677641	0.48755	0.740536	0.399784	0.260331	0.137924	-1.25581	0.00415334	DOWN
Cacnb4	ENSMUSG00000017412	26.1572	24.6797	25.5438	6.92449	6.90516	23.8197	-1.02058	0.00448742	DOWN
Ildr1	ENSMUSG00000022900	0.0238615	0.0450732	0.0938942	0	0.0128392	0	-3.66473	0.00602507	DOWN
Adamts18	ENSMUSG00000053399	0.242576	0.375902	0.42414	0.126917	0.120434	0.170143	-1.32038	0.00605601	DOWN
Gimap8	ENSMUSG00000064262	0.307461	0.193553	0.376329	0.149386	0.132288	0.0876121	-1.2484	0.00607646	DOWN
Ttc29	ENSMUSG00000037101	0.206543	0.520114	0.270857	0.0802907	0.111089	0.141252	-1.58441	0.00634442	DOWN
2410018L13Rik	ENSMUSG00000073164	0.375729	0.397369	0.367895	0.219049	0.210153	0.0856485	-1.14806	0.00643873	DOWN
Adam5	ENSMUSG00000031554	0.178074	0.261578	0.33734	0.0576885	0	0.135318	-2.00925	0.00666474	DOWN
Apol10b	ENSMUSG00000050014	0.42409	0.600659	0.648818	0.206063	0.0570328	0.241679	-1.72921	0.00670396	DOWN
Gins1	ENSMUSG00000027454	0.622916	0.285197	0.792177	0.0550352	0.243654	0.193642	-1.78808	0.00674544	DOWN
Gm16299	ENSMUSG00000089679	0.951547	0.527115	0.432591	0.29587	0.122807	0.303671	-1.40375	0.00691111	DOWN
Oas1c	ENSMUSG00000001166	0.196707	0.206393	0.171979	0.063725	0	0.0373695	-2.50805	0.00758082	DOWN
Gm20716	ENSMUSG00000093752	31.7145	54.5441	19.1981	9.40186	4.58289	28.9771	-1.29552	0.00758159	DOWN
Gm26633	ENSMUSG00000097441	0.614325	0.569948	0.310946	0.1885	0.208688	0.147412	-1.45709	0.00769144	DOWN
Zfp708	ENSMUSG00000058883	2.65142	3.42246	1.20771	1.19078	0.934707	0.0253955	-1.75932	0.00789997	DOWN
Spag17os	ENSMUSG00000085244	0.212462	0.133749	0.111448	0.0825917	0	0	-2.4702	0.00819975	DOWN
Shcbp1	ENSMUSG00000022322	0.395048	1.30561	0.733895	0.383853	0.159327	0.281411	-1.56191	0.00831864	DOWN
Gm37637	ENSMUSG00000102861	2.68221	2.42728	1.319	0.977402	1.08199	0.859827	-1.1389	0.00836054	DOWN
Gm3411	ENSMUSG00000079396	0.105729	0.466006	0.184891	0	0.0568896	0	-3.73334	0.00848289	DOWN
Acadsb	ENSMUSG00000030861	6.05519	24.1803	5.90724	6.30053	5.57698	5.19841	-1.08174	0.00859204	DOWN
Aspm	ENSMUSG00000033952	0.150039	0.132242	0.170526	0.0583179	0.0726268	0.0769573	-1.12299	0.00865127	DOWN
F630028O10Rik	ENSMUSG00000078122	0.262051	0.131973	0.122192	0.0169782	0.0751664	0.0597379	-1.76502	0.00886459	DOWN
RP23-430B14.2	ENSMUSG00000108801	0.401506	0.40441	0.772265	0	0.0863976	0.274585	-2.12826	0.00912759	DOWN
Gm20449	ENSMUSG00000092592	0.629416	1.24038	0.693816	0.398867	0.470997	0.311915	-1.11722	0.00958892	DOWN
Ccdc113	ENSMUSG00000036598	2.07079	2.08578	1.30344	0.402395	0.71275	1.22731	-1.22088	0.00974494	DOWN
Fam107b	ENSMUSG00000026655	2.93787	4.13263	3.82612	0.590645	3.11662	0.392589	-1.41024	0.00991702	DOWN
Amy1	ENSMUSG00000074264	5.2811	23.5563	7.95802	5.95687	5.30968	6.65452	-1.03787	0.00999381	DOWN
Neurod4	ENSMUSG00000048015	0.283342	0.396368	0.192652	0.122381	0.101581	0	-1.96168	0.0107464	DOWN
Kif15	ENSMUSG00000036768	0.10932	0.440466	0.28672	0.0637448	0.0940711	0.0996831	-1.69981	0.0112992	DOWN
Rac1	ENSMUSG00000001847	26.4139	30.563	27.8118	6.25272	27.8111	6.00247	-1.08148	0.0123374	DOWN
Rnf185	ENSMUSG00000020448	1.84983	8.58063	1.3335	1.67133	1.18689	1.84947	-1.32128	0.0131171	DOWN
Lrg1	ENSMUSG00000037095	0.467525	0.294327	0.7494	0	0.0838395	0.266455	-2.1091	0.0131291	DOWN
Gadl1	ENSMUSG00000056880	0.168493	0.060606	0.105216	0.0467812	0	0	-2.83721	0.0132034	DOWN
Ckap2	ENSMUSG00000037725	0.566655	1.27403	0.636936	0.550607	0.261241	0.0461336	-1.52994	0.0152679	DOWN
AA465934	ENSMUSG00000093483	1.0803	1.4282	0.944471	0.314907	0.871554	0.307834	-1.20837	0.0160723	DOWN
Nrk	ENSMUSG00000052854	0.0335163	0.0253191	0.046885	0	0	0.0229214	-2.20549	0.0166541	DOWN
Gm43140	ENSMUSG00000105286	1.6162	1.74402	2.0185	0.673095	0.248393	0.789431	-1.65249	0.0169391	DOWN
Gm26801	ENSMUSG00000097892	0.633133	1.66684	0.704512	0.167814	0.557229	0.393637	-1.42532	0.0169847	DOWN
Gm10101	ENSMUSG00000061510	0.108285	0.0681701	0.0946722	0	0.0194183	0.041143	-2.1625	0.0173356	DOWN
Adam18	ENSMUSG00000031552	0.500774	0.873009	0.673536	0.336877	0.372913	0.263433	-1.07289	0.0173745	DOWN
Nusap1	ENSMUSG00000027306	0.311625	0.239763	0.332985	0.0841052	0.130366	0.197325	-1.10272	0.0174528	DOWN
Xntrpc	ENSMUSG00000070425	0.2328	0.293112	0.248757	0.0879687	0.111291	0.176895	-1.04226	0.0176719	DOWN
Gm37080	ENSMUSG00000102651	1.00722	0.606489	0.880568	0.553215	0.329765	0.349399	-1.01718	0.018478	DOWN
Scml2	ENSMUSG00000000037	0.310232	0.242448	0.20576	0.0519707	0.115074	0.195092	-1.0665	0.0187008	DOWN
Gm9889	ENSMUSG00000052769	0.0667002	0.293985	0.145823	0	0	0.0760416	-2.73573	0.0190122	DOWN
Gm26850	ENSMUSG00000097724	0.164323	0.118212	0.164176	0.0456234	0.0757381	0	-1.88003	0.0192383	DOWN
Ceacam3	ENSMUSG00000053228	0.0645525	0.406456	0.141128	0	0.0347339	0.0735931	-2.49846	0.0195907	DOWN
Gm2449	ENSMUSG00000097223	2.87946	1.81259	0.786696	0.349779	0.387238	1.02559	-1.63614	0.0205652	DOWN
Mrpl53	ENSMUSG00000030037	0.449556	1.03772	1.04815	0.145638	0.161234	0.597833	-1.48671	0.0212339	DOWN
Gm14306	ENSMUSG00000078879	0.214256	0.179844	0.374643	0.0694101	0.0384217	0.12211	-1.74123	0.021554	DOWN
Gm13479	ENSMUSG00000085591	0.379021	0.673699	0.253398	0.238311	0.167885	0.177881	-1.16105	0.0217613	DOWN
AI607873	ENSMUSG00000073490	0.296315	0.508776	0.259069	0.157051	0.0869205	0.184228	-1.31336	0.0222923	DOWN
Gm15963	ENSMUSG00000086891	0.480732	0.907845	0.735422	0	0.258601	0.273958	-1.99577	0.0224878	DOWN
Hist2h3c1	ENSMUSG00000093769	0	1.52943	5.10768	0	0.248875	0.791166	-2.67391	0.0231576	DOWN
Gm14278	ENSMUSG00000080880	0	0	2.72551	0	0.129006	0	-4.40102	0.024996	DOWN
Cngb1	ENSMUSG00000031789	0.0171505	0.0755921	0.0449913	0.0166711	0.00922822	0	-2.4109	0.0254141	DOWN
RP23-341J13.3	ENSMUSG00000107780	0.807707	1.35596	1.29468	0.261664	0.144843	0.767222	-1.55898	0.0254643	DOWN
2810417H13Rik	ENSMUSG00000040204	0.0791283	0.0996207	0.0691691	0	0.0425657	0	-2.5421	0.0273802	DOWN
Sptssb	ENSMUSG00000043461	0.724004	1.34051	0.484039	0.455221	0.137413	0.533952	-1.17772	0.0292994	DOWN
Gm37200	ENSMUSG00000103062	0.242345	0.244098	0.296607	0.0471043	0	0.165737	-1.87933	0.0294679	DOWN
Gm29453	ENSMUSG00000101724	1.31703	0.725424	1.0794	0.159985	0.442705	0.750546	-1.20599	0.0297514	DOWN
RP23-338G5.3	ENSMUSG00000108753	2.38877	4.08181	3.28182	1.32638	2.56952	0.972395	-1.00234	0.0313285	DOWN
Tcaf2	ENSMUSG00000029851	0.212205	0.160305	0.20408	0.0618689	0.136966	0.0241874	-1.37036	0.0321335	DOWN
Dcdc2c	ENSMUSG00000020633	0.046946	0.354715	0.123154	0	0	0.0535208	-3.29364	0.032516	DOWN
RP23-84M17.5	ENSMUSG00000108472	0.433109	0.311596	0.243413	0.0601296	0.232957	0.105783	-1.30876	0.0345841	DOWN
Gm10564	ENSMUSG00000073686	0.0676215	0.085156	0.147837	0.0328656	0	0	-3.19327	0.0368877	DOWN
Nppc	ENSMUSG00000026241	0.202021	0.254406	0.441667	0.0981866	0	0	-3.19327	0.0369003	DOWN
Gm8251	ENSMUSG00000091844	0.0703627	0.0664388	0.0307611	0.0170945	0	0	-3.2931	0.0375364	DOWN
Loxhd1	ENSMUSG00000032818	0.0441843	0.0417203	0.0193165	0	0	0.0125898	-3.06309	0.037707	DOWN
Draxin	ENSMUSG00000029005	0.141729	0.0764685	0.0885032	0.0196751	0.0435643	0.0230757	-1.82915	0.0381208	DOWN
RP24-459O3.3	ENSMUSG00000107734	0.786584	1.3205	0.916972	0.12741	0.42302	0.597726	-1.39717	0.0392688	DOWN
Gm14686	ENSMUSG00000081375	1.22776	1.15929	1.60998	0	0.66045	0.349836	-1.98416	0.0393307	DOWN
Dmrt3	ENSMUSG00000042372	0.176201	0.110917	0.192559	0.0856155	0	0	-2.48612	0.0401663	DOWN
Ch25h	ENSMUSG00000050370	0.233976	0	0.613581	0	0	0.0888841	-3.25331	0.0419497	DOWN
Npcd	ENSMUSG00000089837	4.92694	0.273666	0.633471	0	0.623472	0.825833	-2.00914	0.0420764	DOWN
Igf2bp2	ENSMUSG00000033581	0.0459398	0.0482018	0.100412	0.0297652	0.00823822	0.0349098	-1.41591	0.0425253	DOWN
Lipo2	ENSMUSG00000087303	0.177324	0.0372109	0.129202	0	0.0317988	0.0336871	-2.39205	0.0456509	DOWN
Gm43820	ENSMUSG00000106062	0.188771	0.356518	0.440125	0.0611539	0.0338515	0.286894	-1.36753	0.048203	DOWN
Gm28042	ENSMUSG00000033852	0.771266	0.176551	0.383115	0.357693	0.169692	0.0599369	-1.18021	0.049477	DOWN
