# Supplementary material for: Characterization of circRNA-Associated-ceRNA Networks Involved in the Pathogenesis of Postoperative Cognitive Dysfunction in Aging Mice
Source: Front Aging Neurosci. 2022 Apr 4;14:727805. doi: 10.3389/fnagi.2022.727805 (PMC9014220; doi:10.3389/fnagi.2022.727805)
Supplement: Supplementary file 4 [file Table_4.XLSX]

## Sheet: Sheet1
Table S4. Differentially expressed circRNAs between young and aging mice under anesthesia/surgery conditions
circRNA_id	known circRNA name	circbase_id	locus	Sur-young-1_SRPBM	Sur-young-2_SRPBM	Sur-young-3_SRPBM	Sur-aging-1_SRPBM	Sur-aging-2_SRPBM	Sur-aging-3_SRPBM	log2Fold Change	Pvalue	up_down
circRNA.36328	mm9_circ_015928	mmu_circ_0000618	15:78671856|78674740(-)	2.50197	0.554579	1.6033	7.46855	9.60167	5.78944	2.29445	2.678e-07	UP
circRNA.32027	mm9_circ_007325	mmu_circ_0000552	14:72563484|72584844(-)	0.312746	0	0	1.14901	3.00775	1.13721	4.08129	5.65303e-05	UP
circRNA.52248	mm9_circ_010219	mmu_circ_0000898	18:75114790|75126919(+)	16.2628	4.88029	11.8397	29.4146	44.6535	24.1916	1.57488	0.00010866	UP
circRNA.133853	mm9_circ_006013	mmu_circ_0001879	X:69544409|69545269(+)	9.69514	2.88381	5.79654	16.5457	31.1187	12.9229	1.72123	0.000239927	UP
circRNA.122455	mm9_circ_009789	mmu_circ_0001711	8:86860426|86862110(-)	3.54446	0.554579	2.95993	8.50266	13.4192	5.89283	1.97832	0.000288503	UP
circRNA.57769	mm9_circ_017702	mmu_circ_0000073	1:125568547|125579327(+)	9.79939	2.44015	7.39983	15.3967	23.0209	18.6089	1.53788	0.000435405	UP
circRNA.19178	mm9_circ_007720	mmu_circ_0000379	12:53139381|53142768(+)	1.14674	0	0.616653	2.18312	5.09004	2.17104	2.42108	0.000624716	UP
circRNA.87303	mm9_circ_017690	mmu_circ_0001183	4:13835633|13846957(+)	27.8344	8.4296	19.1162	46.6497	55.1807	36.7009	1.32277	0.000760091	UP
circRNA.115064	mm9_circ_009044	mmu_circ_0001581	7:67529586|67559969(-)	6.67192	1.44191	4.31657	10.456	12.4937	12.7161	1.52067	0.00107279	UP
circRNA.121897	mm9_circ_015224	mmu_circ_0001700	8:80800101|80800395(-)	4.16995	2.1074	3.45326	9.19207	7.40369	9.61461	1.42954	0.00151513	UP
circRNA.33792	mm9_circ_018793	mmu_circ_0000583	15:30634644|30669606(+)	5.10819	2.55106	5.42654	13.7881	9.83303	11.1654	1.41052	0.00158608	UP
circRNA.46804	mm9_circ_015645	mmu_circ_0000807	17:66024076|66053091(-)	1.56373	0	1.72663	3.67683	6.59392	4.34208	2.15092	0.00199044	UP
circRNA.33783	mm9_circ_007503	mmu_circ_0000581	15:30619222|30669606(+)	13.3438	3.5493	6.0432	20.9119	20.1288	15.921	1.31236	0.00416032	UP
circRNA.132188	mm9_circ_004752	mmu_circ_0001894	X:142752040|142834393(+)	21.2668	6.65495	14.4297	29.2997	34.1264	30.498	1.14909	0.0042194	UP
circRNA.128967	mm9_circ_004501	mmu_circ_0001797	9:65794622|65795495(-)	193.277	76.7537	203.865	427.201	331.315	332.273	1.20273	0.0047669	UP
circRNA.51952	mm9_circ_011796	mmu_circ_0000892	18:69633577|69643015(+)	13.7608	5.76762	7.89315	20.797	19.2033	22.0206	1.17744	0.00482328	UP
circRNA.803	mm9_circ_008959	mmu_circ_0000215	10:117355935|117367988(-)	25.6452	3.77114	18.0063	51.4756	63.6255	26.2593	1.57573	0.00653171	UP
circRNA.125840	mm9_circ_009232	mmu_circ_0001756	9:22655225|22679064(+)	42.325	15.3064	29.106	54.3481	70.5665	51.3813	1.02327	0.0072132	UP
circRNA.59520	mm9_circ_002304	mmu_circ_0000094	1:155953154|155962560(-)	0.729742	0	0	1.49371	3.00775	0.620297	2.81118	0.00804126	UP
circRNA.23543	mm9_circ_008982	mmu_circ_0000437	13:18810432|18830793(+)	14.9076	4.32572	10.9764	20.6821	24.8718	20.4698	1.12797	0.00888605	UP
circRNA.67530	mm9_circ_004229	mmu_circ_0001055	2:113363836|113365829(+)	96.9514	9.76059	40.8224	131.791	185.324	107.208	1.52411	0.0109101	UP
circRNA.8544	mm9_circ_018049	mmu_circ_0000238	11:12343744|12378359(-)	8.86115	3.5493	2.95993	13.903	13.4192	10.4417	1.29685	0.0128017	UP
circRNA.34583	mm9_circ_011703	mmu_circ_0000594	15:39555065|39616510(+)	36.9041	11.2025	21.4595	50.2117	51.4788	42.9039	1.05556	0.0128382	UP
circRNA.121330	mm9_circ_003878	mmu_circ_0001688	8:72367904|72380306(-)	16.7841	6.43311	10.6064	21.7163	28.805	18.1954	1.02263	0.0140129	UP
circRNA.99153	mm9_circ_011555	mmu_circ_0001345	5:43758222|43773659(-)	10.5291	1.10916	4.68656	12.2944	22.6738	11.1654	1.49875	0.0148568	UP
circRNA.5901	mm9_circ_002573	mmu_circ_0000202	10:90895099|90948672(+)	21.9965	4.43663	11.9631	30.7934	38.8694	21.2969	1.24426	0.014975	UP
circRNA.76656	mm9_circ_008379	mmu_circ_0001033	2:72946546|72971514(-)	5.73368	0.887326	2.58994	6.89405	12.9565	5.37591	1.45351	0.0164835	UP
circRNA.125829	mm9_circ_006404	mmu_circ_0001755	9:22643745|22679064(+)	120.199	30.6128	83.6181	159.597	188.794	142.772	1.06705	0.0188835	UP
circRNA.98952	mm9_circ_000903	mmu_circ_0001311	5:3747021|3772787(-)	54.7306	15.5282	51.3055	77.7879	142.405	63.4771	1.2225	0.0197491	UP
circRNA.92818	mm9_circ_001406	mmu_circ_0001378	5:106618071|106619642(-)	6.04643	2.1074	6.78318	11.1454	16.8897	7.54695	1.25226	0.0199371	UP
circRNA.89619	mm9_circ_002134	mmu_circ_0001192	4:42871557|42873355(+)	9.27814	1.77465	7.89315	15.1669	19.8974	10.6484	1.27071	0.0210743	UP
circRNA.71029	mm9_circ_016411	mmu_circ_0001099	2:158035996|158058827(+)	10.6334	3.88205	10.9764	16.3159	29.7305	12.9229	1.20993	0.0215974	UP
circRNA.2105	mm9_circ_005086	mmu_circ_0000151	10:22705693|22712091(-)	8.65265	3.43839	8.50981	11.8348	17.6995	12.9229	1.0433	0.0230402	UP
circRNA.20348	mm9_circ_007964	mmu_circ_0000391	12:76349318|76356068(-)	0.938239	0	1.35664	2.64272	2.54502	2.06766	1.66064	0.023804	UP
circRNA.100819	mm9_circ_008335	mmu_circ_0001360	5:81688509|81741146(+)	1.77223	0.443663	2.58994	5.28544	6.13118	2.37781	1.52123	0.0239788	UP
circRNA.128333	mm9_circ_000280	mmu_circ_0001785	9:59801914|59843138(+)	6.98467	0.998242	6.16653	10.6858	19.5504	7.75372	1.42487	0.0246209	UP
circRNA.128332	mm9_circ_000203	mmu_circ_0001784	9:59801914|59832308(+)	6.88042	1.22007	4.31657	10.3411	16.774	5.37591	1.38772	0.0261506	UP
circRNA.15290	mm9_circ_016636	mmu_circ_0000410	12:100415135|100495440(-)	2.18922	0.77641	3.20659	4.48113	4.74299	5.89283	1.2923	0.0282309	UP
circRNA.19390	mm9_circ_006896	mmu_circ_0000382	12:55659048|55677265(-)	1.98073	0.332747	2.09662	3.10232	5.20572	2.9981	1.35823	0.0299483	UP
circRNA.78822	mm9_circ_007474	mmu_circ_0001166	3:122781567|122818067(+)	33.1511	10.8697	27.256	45.2709	64.898	34.4265	1.02052	0.0315057	UP
circRNA.46462	mm9_circ_008009	mmu_circ_0000723	17:6137211|6139156(+)	42.5335	4.54755	34.6559	64.2296	124.012	40.4227	1.48417	0.0315707	UP
circRNA.125407	mm9_circ_012434	mmu_circ_0001746	9:16374949|16378254(-)	19.5988	2.88381	9.61978	28.7252	45.6947	11.6823	1.42337	0.0320629	UP
circRNA.7597	mm9_circ_012245	mmu_circ_0000339	11:109971685|109977873(-)	24.0815	4.54755	20.7195	34.5851	47.8926	29.154	1.17767	0.0332301	UP
circRNA.2253	mm9_circ_011517	mmu_circ_0000156	10:26302653|26352375(-)	0.625493	0	0.246661	1.14901	0.694096	1.86089	2.08643	0.0335517	UP
circRNA.93157	mm9_circ_014796	mmu_circ_0001387	5:110753804|110756766(-)	42.5335	6.3222	18.4996	50.9011	63.0471	39.2855	1.18587	0.034971	UP
circRNA.98181	mm9_circ_015216	mmu_circ_0001332	5:32640331|32664400(+)	1.87648	0	0	3.10232	3.3548	1.65413	2.1119	0.0356759	UP
circRNA.2242	mm9_circ_006263	mmu_circ_0000155	10:25993367|25994385(-)	22.205	5.32396	15.7863	23.21	41.6458	26.5694	1.07772	0.0369403	UP
circRNA.123907	mm9_circ_007090	mmu_circ_0001842	9:108528589|108534618(+)	26.5834	4.99121	15.663	31.9424	47.0829	24.9153	1.13775	0.0370353	UP
circRNA.119294	mm9_circ_014333	mmu_circ_0001666	8:25659741|25666156(+)	10.2164	2.55106	7.02984	12.0646	16.6583	11.4755	1.02184	0.0417719	UP
circRNA.105522	mm9_circ_006949	mmu_circ_0001462	6:37000042|37058028(-)	42.4293	9.09509	30.586	51.9352	78.7799	42.4904	1.07685	0.0449393	UP
circRNA.120951	mm9_circ_018802	mmu_circ_0001684	8:67960387|67964354(-)	4.2742	0.665495	3.57659	6.08974	9.48598	4.54885	1.24066	0.0458787	UP
circRNA.10668	mm9_circ_010522	mmu_circ_0000262	11:53368660|53380672(+)	4.4827	0.443663	3.94658	5.97484	9.60167	6.20297	1.29549	0.0466418	UP
circRNA.104587	mm9_circ_006355	mmu_circ_0001449	6:27363085|27364020(-)	4.0657	1.10916	3.69992	6.20464	6.94096	5.47929	1.06945	0.0475271	UP
circRNA.35008	mm9_circ_017081	mmu_circ_0000599	15:50846014|50846942(-)	9.59089	2.66198	8.63314	14.2477	16.3113	11.4755	1.00904	0.0476021	UP
circRNA.130666	mm9_circ_013251	mmu_circ_0001826	9:89601042|89603394(-)	3.33596	0.332747	1.47997	4.48113	4.85867	3.20487	1.2848	0.0489155	UP
circRNA.20817	mm9_circ_007155	mmu_circ_0000400	12:82340662|82342499(+)	22.9347	2.32923	10.2364	29.7593	35.0519	19.0225	1.23969	0.0497151	UP
circRNA.23048	mm9_circ_003736	mmu_circ_0000499	13:119381676|119396976(-)	15.1161	6.3222	13.3197	1.72351	2.42934	2.17104	-2.45846	2.93147e-18	DOWN
circRNA.37095	mm9_circ_014406	mmu_circ_0000631	15:85359454|85365359(+)	0.521244	0.443663	1.35664	0.229802	0.231365	0.206766	-1.79731	0.0247772	DOWN
circRNA.50076	mm9_circ_007547	mmu_circ_0000860	18:35152601|35154540(+)	1.45948	1.10916	0.739983	0.804306	0.694096	0	-1.14281	0.0364233	DOWN
