# Supplementary material for: Characterization of circRNA-Associated-ceRNA Networks Involved in the Pathogenesis of Postoperative Cognitive Dysfunction in Aging Mice
Source: Front Aging Neurosci. 2022 Apr 4;14:727805. doi: 10.3389/fnagi.2022.727805 (PMC9014220; doi:10.3389/fnagi.2022.727805)
Supplement: Supplementary file 5 [file Table_5.XLSX]

## Sheet: Sheet1
Table S5. Differentially expressed miRNAs between young and aging mice under anesthesia/surgery conditions
miRNA_id	Sur-young-1_Tpm	Sur-young-2_Tpm	Sur-young-3_Tpm	Sur-aging-1_Tpm	Sur-aging-2_Tpm	Sur-aging-3_Tpm	log2Fold Change	Pvalue	up_down
mmu-miR-10a-5p	25.1444	18.1196	22.006	71.3723	37.9801	41.0214	1.20406	5.17e-07	UP
mmu-miR-1298-5p	239.663	258.413	221.143	4058.09	179.671	2093.27	3.13794	8.03e-07	UP
mmu-miR-448-3p	7.69058	8.25137	5.34913	100.686	5.3692	54.3858	2.91372	3.02e-06	UP
mmu-miR-1912-3p	0.654536	1.00352	0.81253	17.2058	0.452165	7.1153	3.32586	1.36e-05	UP
mmu-miR-182-5p	5.29069	5.90976	5.14598	28.3578	8.25164	10.0233	1.51237	3.18e-05	UP
mmu-miR-183-5p	6.16336	7.80532	3.8595	27.6568	10.2863	10.3327	1.43714	3.47e-05	UP
mmu-miR-1264-3p	39.0529	45.2153	36.2929	174.416	37.2454	107.41	1.40412	6.64e-05	UP
mmu-miR-451a	1.03631	1.11506	0.677098	46.7106	1.07384	0.989976	4.10803	0.000112493	UP
mmu-miR-10b-5p	8.45418	8.8089	7.85444	39.3822	5.03012	26.3576	1.49444	0.00102775	UP
mmu-miR-96-5p	0.709044	1.7283	0.609382	7.20099	1.29992	1.67053	1.73919	0.00186031	UP
mmu-miR-615-3p	0.054563	0.167253	0.203149	0.955864	0.452165	0.371249	2.06587	0.00277424	UP
mmu-miR-1912-5p	0	0	0.0677163	0.764677	0	0.556843	4.28655	0.00360773	UP
mmu-miR-1264-5p	13.1995	16.3355	13.6775	45.691	10.1732	31.1218	1.00934	0.00372972	UP
mmu-miR-20b-5p	0.872678	1.33809	0.406233	3.82352	0.904277	2.04178	1.37115	0.00446319	UP
mmu-miR-122-5p	11.945	6.02124	9.34407	40.2106	11.9818	8.97149	1.16324	0.00756312	UP
mmu-miR-144-5p	0	0.111482	0	2.23042	0	0	4.32243	0.0185896	UP
mmu-miR-133a-5p	0.163634	0.223025	0.135433	0.446056	0.282603	0.680612	1.43258	0.0223567	UP
mmu-miR-7243-3p	0.163634	0.167253	0.609382	0.89218	0.395645	1.05186	1.31517	0.023197	UP
mmu-miR-7651-5p	0.163634	0.111482	0	0.25487	0.395645	0.247479	1.70667	0.0366048	UP
mmu-miR-879-3p	0.054563	0.223025	0	0.382372	0.226083	0.309364	1.72526	0.0387069	UP
mmu-miR-296-5p	33.1077	46.2746	33.1782	8.22053	7.74296	12.2507	-1.99621	1.12e-15	DOWN
mmu-miR-298-5p	68.6153	77.1614	89.3103	22.495	21.9855	32.483	-1.61095	1.89e-11	DOWN
mmu-miR-296-3p	19.0901	20.4054	21.8028	6.43624	7.57339	8.84778	-1.42319	4.38e-09	DOWN
mmu-miR-344f-3p	17.672	21.7992	19.1621	8.47547	8.30816	12.0651	-1.02321	3.6e-05	DOWN
mmu-miR-3547-3p	3.32713	9.53369	4.13037	2.03923	1.526	2.72239	-1.4342	0.000430152	DOWN
mmu-miR-298-3p	0.381776	0.50176	0.203149	0	0.113041	0	-3.26501	0.00341922	DOWN
mmu-miR-1247-3p	0.490902	0.390278	0.406233	0	0.113041	0.12377	-2.44267	0.00392776	DOWN
mmu-miR-669a-3p	1.41814	2.45309	1.76049	1.40199	0.621674	0.494958	-1.16094	0.00841771	DOWN
mmu-miR-218-1-3p	0.981804	1.3938	0.880247	0.446056	0.282603	0.680612	-1.20808	0.0090607	DOWN
mmu-miR-669d-5p	0.927241	1.28232	1.21876	0.573558	0.678194	0.309364	-1.13492	0.0113467	DOWN
mmu-miR-18a-3p	0.872678	1.05929	0.744814	0.700994	0.113041	0.185594	-1.42104	0.0113797	DOWN
mmu-miR-217-5p	0.654536	1.17077	1.89593	0.318621	0.226083	0.804321	-1.46386	0.0125833	DOWN
mmu-miR-297a-3p	0.218197	0.334507	0.270865	0.127435	0	0	-2.69213	0.0193033	DOWN
mmu-miR-1966-3p	1.30902	0.892038	1.21876	0.700994	0.508686	0.494958	-1.00446	0.0214019	DOWN
mmu-miR-500-5p	0.599973	0.278735	0.406233	0.25487	0.113041	0.0618849	-1.57998	0.0398393	DOWN
