# Supplementary material for: Characterization of circRNA-Associated-ceRNA Networks Involved in the Pathogenesis of Postoperative Cognitive Dysfunction in Aging Mice
Source: Front Aging Neurosci. 2022 Apr 4;14:727805. doi: 10.3389/fnagi.2022.727805 (PMC9014220; doi:10.3389/fnagi.2022.727805)
Supplement: Supplementary file 6 [file Table_6.XLSX]

## Sheet: Sheet1
Table S6. Differentially expressed mRNAs between young and aging mice under anesthesia/surgery conditions
gene name	gene id	Sur-young-1_FPKM	Sur-young-2_FPKM	Sur-young-3_FPKM	Sur-aging-1_FPKM	Sur-aging-2_FPKM	Sur-aging-3_FPKM	log2Fold Change	Pvalue	up_down
Zfp708	ENSMUSG00000058883	0.0233487	0	0.0511929	2.52981	1.95847	1.84667	6.40915	3.14593e-35	UP
PISD	ENSMUSG00000095041	4.29548	7.30685	6.07173	17.9265	17.1417	24.4574	1.75187	8.9665e-17	UP
C4b	ENSMUSG00000073418	4.08283	3.96956	3.18831	9.36944	9.62314	11.2931	1.42991	3.10195e-15	UP
Slc36a1	ENSMUSG00000020261	0.631381	1.15963	0.510803	2.8686	3.70084	3.56628	2.13861	1.25707e-14	UP
A530053G22Rik	ENSMUSG00000046764	0.017401	0	0.0953905	0.743782	0.408059	0.756949	4.08093	3.25646e-12	UP
Mpped1	ENSMUSG00000041708	3.64524	5.88487	2.45059	12.2815	12.0858	12.6953	1.62925	6.15758e-12	UP
Zbtb4	ENSMUSG00000018750	0.896386	1.06433	1.10043	8.20326	8.98218	1.73665	2.62793	1.08359e-09	UP
Gm42756	ENSMUSG00000104674	0.886424	1.15408	0.832814	3.69183	2.28392	3.50491	1.72227	5.29649e-08	UP
Smim19	ENSMUSG00000031534	1.74065	2.14305	2.07383	6.99508	6.00565	4.4884	1.55367	2.20356e-07	UP
Ttr	ENSMUSG00000061808	1.99143	4.2425	1.28984	491.465	0.734668	209.995	6.54427	2.71029e-07	UP
Gm42418	ENSMUSG00000098178	4.39918	6.5905	3.56693	19.9444	8.64054	71.0645	2.77519	4.10227e-07	UP
Tmem72	ENSMUSG00000048108	0.0124976	0.0183111	0	3.24862	0.0056349	1.18614	7.17121	4.42559e-07	UP
Tlcd1	ENSMUSG00000019437	0.125621	0.551963	0.220297	1.46069	1.00816	1.01818	1.9574	1.3285e-06	UP
mt-Atp6	ENSMUSG00000064357	1753.63	1634.81	2245.91	12584.2	1960.97	10103.5	2.12919	1.79076e-06	UP
Mid1	ENSMUSG00000035299	0.213233	0.528547	0.332612	0.961821	0.813534	1.88888	1.76999	1.81991e-06	UP
Slc4a5	ENSMUSG00000068323	0.0143724	0.042116	0	1.75726	0.0259208	0.753073	5.4886	2.02142e-06	UP
7630403G23Rik	ENSMUSG00000098758	0.508972	0.198786	0.111626	1.71983	2.1112	1.40868	2.67688	2.6862e-06	UP
Onecut1	ENSMUSG00000043013	0.854043	0.562904	0.959506	1.67637	1.96386	2.15267	1.28548	5.39265e-06	UP
Tc2n	ENSMUSG00000021187	0.0152274	0	0.0834749	1.05956	0.109865	0.391409	3.98309	1.15172e-05	UP
C3	ENSMUSG00000024164	0.466231	0.284539	0.234231	1.08119	0.648173	1.70899	1.80352	1.34812e-05	UP
Gm16551	ENSMUSG00000066477	0.0567721	0.0138648	0	0.197472	0.12798	0.252499	3.03246	1.58143e-05	UP
Tex11	ENSMUSG00000009670	0	0	0.0307192	0.139216	0.227357	0.387664	4.6178	1.63302e-05	UP
Kcne2	ENSMUSG00000039672	0.12487	0	0	3.78581	0	2.4073	5.63217	2.47953e-05	UP
Spp1	ENSMUSG00000029304	0.75998	0.802248	0.562851	2.87838	1.09283	1.98971	1.48802	2.90578e-05	UP
B3gnt2	ENSMUSG00000051650	0.859026	0.650491	1.21059	3.1711	1.47025	2.3914	1.37042	3.3971e-05	UP
Col8a1	ENSMUSG00000068196	0.302416	0.274217	0.0710433	2.79099	0.25323	1.58009	2.83589	3.5649e-05	UP
Ighm	ENSMUSG00000076617	0.845346	1.69942	1.1446	3.41003	2.91469	2.7525	1.29888	3.57979e-05	UP
Pde6h	ENSMUSG00000064330	0.0892811	0.0871864	0.0279605	0.164788	0.345051	0.390836	2.13941	3.93974e-05	UP
Cdh23	ENSMUSG00000012819	0.0359008	0.0500799	0.0224864	0.163117	0.106375	0.1166	1.83169	4.09349e-05	UP
Lrrc4b	ENSMUSG00000047085	3.56714	1.99037	3.81133	5.18381	7.32551	7.94088	1.12617	4.60532e-05	UP
Fmo2	ENSMUSG00000040170	0.275769	0.215419	0.447361	0.844164	0.646575	0.83958	1.31202	5.90841e-05	UP
Igfbp2	ENSMUSG00000039323	0.736974	0.799568	0.448769	3.13327	1.03379	2.42824	1.73207	6.05557e-05	UP
Enpp2	ENSMUSG00000022425	19.856	20.4839	18.3212	131.338	17.0558	61.3207	1.83795	6.27684e-05	UP
E230020A03Rik	ENSMUSG00000104420	2.1273	1.85141	1.47	4.09057	3.04429	4.6169	1.10889	6.75816e-05	UP
Psmb8	ENSMUSG00000024338	0.0573402	0.196011	0.0628603	0.398998	0.568882	0.425177	2.13929	9.00646e-05	UP
Txlnb	ENSMUSG00000039891	0.689394	0.523563	0.440796	1.19903	1.03613	1.57111	1.20264	9.40122e-05	UP
Baiap2l1	ENSMUSG00000038859	0.327823	0.288097	0.0718616	1.49867	0.443425	1.13411	2.16113	9.55396e-05	UP
C5ar1	ENSMUSG00000049130	0.0439444	0.0214695	0.0722743	0.349462	0.21799	0.238955	2.5501	0.000142941	UP
Mthfr	ENSMUSG00000029009	0.715353	0.575245	0.359762	1.27973	1.03973	1.02322	1.01822	0.000146446	UP
Mrps16	ENSMUSG00000049960	3.89892	3.80713	2.99153	8.52514	8.26249	7.70807	1.19524	0.000151841	UP
Kl	ENSMUSG00000058488	2.15713	2.61226	2.66577	9.35325	2.61271	5.79052	1.25591	0.000175624	UP
Clic6	ENSMUSG00000022949	0.191941	0.562285	0.601109	8.74808	0.148361	4.33672	3.28744	0.000176044	UP
Myo5c	ENSMUSG00000033590	0.163887	0.256033	0.0359255	1.09127	0.354675	0.485972	2.08342	0.00017789	UP
Gm21982	ENSMUSG00000094365	0	0.112789	0.189913	1.86551	0.0520723	2.36921	3.82393	0.000198383	UP
Kcnj13	ENSMUSG00000079436	0.0720591	0.703735	0.157992	8.88201	0.259986	2.35092	3.62151	0.000227273	UP
Fap	ENSMUSG00000000392	0.110655	0.0771871	0.155952	0.754131	0.171062	0.53128	2.08286	0.000229316	UP
F5	ENSMUSG00000026579	0.326722	0.536542	0.227887	7.23224	0.0937403	2.87718	3.22509	0.000238956	UP
Scnn1a	ENSMUSG00000030340	0.209088	0.223617	0.240096	0.643217	0.466891	0.413365	1.17911	0.000256068	UP
Stra6	ENSMUSG00000032327	0.238914	0.33152	0.206747	0.512396	0.532942	0.745766	1.20453	0.000265786	UP
Rmrp	ENSMUSG00000088088	26.4657	51.2873	18.2979	56.2485	67.1917	95.3848	1.18791	0.000271232	UP
Rab43	ENSMUSG00000030055	0.1874	0.0915018	0.0440239	1.3437	1.14676	0.0396962	2.96995	0.000344252	UP
Gm37452	ENSMUSG00000103882	1.61709	2.04338	1.45966	4.72694	2.5733	5.82952	1.35859	0.000394502	UP
Wnk4	ENSMUSG00000035112	0.205605	0.301142	0.206589	0.732232	0.417171	0.643575	1.3297	0.000413724	UP
Fam78a	ENSMUSG00000050592	0.160769	0.130818	0.0293694	0.306256	0.447016	0.264853	1.66546	0.000426449	UP
Fbxo6	ENSMUSG00000055401	0.366246	0.619891	0.481739	0.994971	1.27707	0.989564	1.15185	0.000436362	UP
Il21r	ENSMUSG00000030745	0.0650486	0.0635382	0.023782	0.237083	0.195567	0.257245	2.17881	0.000507913	UP
Cyp27a1	ENSMUSG00000026170	0.213014	0.312012	0	0.740961	0.60827	0.596597	1.88992	0.000564206	UP
Rbp1	ENSMUSG00000046402	0.540882	0.812533	0.456045	2.27432	0.975526	1.60396	1.42356	0.000564581	UP
Agpat2	ENSMUSG00000026922	0	0	0.0442586	0.160426	0.473115	0.159579	4.16351	0.000569516	UP
Tmc3	ENSMUSG00000038540	0.0414152	0.0707684	0.0680858	0.185208	0.168045	0.204666	1.6299	0.000572184	UP
Tlr4	ENSMUSG00000039005	0.457108	0.286929	0.0536898	0.746343	0.618309	1.11344	1.63526	0.000581915	UP
Gm10800	ENSMUSG00000075014	2.00621	1.95894	2.56546	6.14781	4.8244	4.62713	1.25619	0.000616117	UP
Myh1	ENSMUSG00000056328	0	0.0149783	0	0.19808	0.0691291	0.0454656	4.38372	0.000635927	UP
Sulf1	ENSMUSG00000016918	0.819823	0.80719	0.703905	2.75671	0.776258	1.78956	1.19121	0.000636539	UP
Slc24a5	ENSMUSG00000035183	0.0829804	0.162079	0	0.989836	0.149695	0.697339	2.90605	0.000688827	UP
Gm43323	ENSMUSG00000107390	0.103664	0.0253167	0.0568075	0.772635	0.0934801	0.409853	2.77986	0.000699994	UP
Ace	ENSMUSG00000020681	1.38354	1.494	0.945574	6.82672	1.01278	3.65226	1.58778	0.000762653	UP
Gm765	ENSMUSG00000090667	0	0.0287004	0	0.437965	0.0529734	0.174236	4.53459	0.000799733	UP
5830418P13Rik	ENSMUSG00000086236	0.0608172	0.0297129	0	0.423193	0.137134	0.210448	3.08984	0.000825132	UP
Fbxw23	ENSMUSG00000104572	0.129108	0.189165	0.495414	0.898389	0.989781	0.89351	1.77341	0.00112452	UP
4930556M19Rik	ENSMUSG00000096971	0.0821463	0.106966	0.030033	0.517151	0.172869	0.324861	2.21135	0.00117516	UP
9330111N05Rik	ENSMUSG00000097098	0.484042	0.334796	0.486337	0.962133	0.709302	1.09646	1.08455	0.00122199	UP
Hs3st3a1	ENSMUSG00000047759	0	0.191482	0.276351	0.584642	0.606252	0.443044	1.80429	0.00124717	UP
Folr1	ENSMUSG00000001827	0.0940869	0.0734938	0.0618843	0.691943	0.0678783	0.427787	2.37171	0.0013048	UP
Rassf6	ENSMUSG00000029370	0	0.0381455	0.0642396	0.213538	0.158534	0.135157	2.30864	0.00135504	UP
Cped1	ENSMUSG00000062980	0.762653	0.585829	0.579593	2.09202	0.651064	1.52783	1.14739	0.00143281	UP
Aqp1	ENSMUSG00000004655	0.0419956	0.123061	0	1.21059	0	0.913388	3.68574	0.00163924	UP
Dsc3	ENSMUSG00000059898	0.998376	0.792081	0.114001	2.45996	1.18164	1.87092	1.53333	0.00168513	UP
Igfn1	ENSMUSG00000051985	0.0660331	0.139707	0.0603207	0.842228	0.0694684	0.326356	2.21825	0.00170367	UP
Ovgp1	ENSMUSG00000074340	0.439726	0.590366	0.994068	1.72075	1.85869	1.00512	1.17946	0.00175596	UP
Tnfaip2	ENSMUSG00000021281	0	0.0121889	0	0.123997	0.0450066	0.0369986	4.07902	0.00175997	UP
Dnase2a	ENSMUSG00000003812	0.165514	0.13853	0.0777519	0.364261	0.223891	0.350589	1.29792	0.00183734	UP
RP23-380L19.3	ENSMUSG00000107881	1.2524	0.917169	1.11536	4.92699	1.03526	2.55327	1.37424	0.00196046	UP
Cyp2e1	ENSMUSG00000025479	0.120769	0.059003	0.0662305	0.780285	0.762498	0.1194	2.75633	0.00204757	UP
Cpa6	ENSMUSG00000042501	0.0977684	0.20458	0.061237	0.305401	0.289689	0.331344	1.34939	0.0020521	UP
Gm20708	ENSMUSG00000093485	0	0.423736	0	1.17056	0.838521	0.428935	2.52447	0.00205419	UP
Slc37a2	ENSMUSG00000032122	0.113166	0.179577	0.155055	0.520199	0.242372	0.363559	1.33045	0.00211996	UP
Zfp213	ENSMUSG00000071256	0.289061	0.564516	0.316864	0.738754	1.15442	1.02047	1.31577	0.0022289	UP
Sncg	ENSMUSG00000023064	1.29513	1.51749	0.567808	2.96047	2.10214	3.58439	1.35499	0.00224217	UP
Slc2a4	ENSMUSG00000018566	0.122385	0.0341441	0.0383277	0.260656	0.141905	0.293808	1.83744	0.00229585	UP
Bmp6	ENSMUSG00000039004	0.732572	0.849441	0.802942	2.86673	0.949602	2.03657	1.29519	0.00231754	UP
Nkx2-2os	ENSMUSG00000086509	0.126979	0.099187	0	0.353359	0.183193	0.376543	2.01338	0.00239598	UP
Evpl	ENSMUSG00000034282	0.0864232	0.185654	0.094733	0.412276	0.218215	0.392942	1.48031	0.0025413	UP
Spag6l	ENSMUSG00000037708	0.0818416	0.0799412	0.239254	0.515233	0.344482	0.377598	1.6254	0.00261149	UP
Ogn	ENSMUSG00000021390	3.95317	3.05414	1.80939	9.3258	2.97725	7.08516	1.13687	0.00271295	UP
Gm13199	ENSMUSG00000056718	0.808982	0.39499	0.62072	1.2864	1.96963	1.43928	1.36357	0.0027414	UP
Tmtc1	ENSMUSG00000030306	13.2344	5.10011	3.51245	15.0967	14.2097	15.2891	1.02947	0.00287511	UP
Mpzl2	ENSMUSG00000032092	0.213083	0.624188	0.233556	1.87068	0.384298	1.26375	1.71633	0.00289082	UP
Edem1	ENSMUSG00000030104	0.850889	1.09857	1.0052	3.02561	2.63441	0.775662	1.1231	0.00296466	UP
Ptgds	ENSMUSG00000015090	30.8539	48.0981	24.1433	102.96	26.3963	89.7245	1.08749	0.00325552	UP
Plxdc1	ENSMUSG00000017417	0.744025	0.805466	0.319111	1.65574	1.22518	0.911298	1.02108	0.003292	UP
Slc6a20a	ENSMUSG00000036814	4.75668	5.52779	4.29585	16.9124	3.89672	10.4963	1.10239	0.00335955	UP
Wdr72	ENSMUSG00000044976	0	0.0115688	0	0.17654	0	0.0936441	4.54562	0.00337331	UP
1600014C10Rik	ENSMUSG00000054676	1.63538	0.396676	0.79922	2.07051	1.76593	2.2343	1.10042	0.00342844	UP
Itih2	ENSMUSG00000037254	0.719963	1.13092	0.548962	3.11103	0.733928	2.28967	1.35403	0.00348856	UP
Prlr	ENSMUSG00000005268	0.199639	1.00321	0.261519	3.31495	0.267846	2.05036	1.94367	0.00368973	UP
9130008F23Rik	ENSMUSG00000054951	0.102198	0.0499298	0.0560459	0.253993	0.27652	0.606236	2.44906	0.00369238	UP
1700063D05Rik	ENSMUSG00000100837	0.562952	0.235628	0.176302	1.11906	0.870272	0.953983	1.59414	0.00395476	UP
Kcnh4	ENSMUSG00000035355	0.0863634	0.105413	0.118328	0.278924	0.272566	0.32011	1.49091	0.00404769	UP
Cldn1	ENSMUSG00000022512	1.5292	0.929095	0.446972	4.45817	0.980629	2.5193	1.45375	0.00405428	UP
Ceacam2	ENSMUSG00000054385	0.102647	0.08018	0.0675143	0.387647	0.12958	0.304387	1.71457	0.00415506	UP
Pold1	ENSMUSG00000038644	0.133956	0.0872051	0.114213	0.295866	0.32214	0.205991	1.29687	0.00432782	UP
1500015O10Rik	ENSMUSG00000026051	0.244617	0.477791	0.13415	4.86322	0	2.05568	3.01392	0.00434479	UP
H2-DMb1	ENSMUSG00000079547	0.266226	0.0650172	0	0.463011	0.480081	0.592068	2.21243	0.00435079	UP
Slc5a8	ENSMUSG00000020062	0.0622002	0	0	0.267916	0.037393	0.204984	3.03633	0.00435499	UP
Gbp3	ENSMUSG00000028268	0.145563	0.106605	0.299177	0.470197	0.328181	0.557572	1.29828	0.00463894	UP
Cldn2	ENSMUSG00000047230	0.0539606	0.237157	0.0887477	1.77009	0.0243297	0.693509	2.71139	0.00477196	UP
Snrnp25	ENSMUSG00000040767	0.687468	0.479492	0.592094	1.36652	0.929939	1.45618	1.09311	0.00498441	UP
Gm26673	ENSMUSG00000097596	0.294053	0.255237	0.107459	0.811852	0.530358	0.387582	1.39719	0.00572717	UP
Ppef2	ENSMUSG00000029410	0.0863919	0.253128	0.0947244	0.54388	0.311671	0.370122	1.49699	0.00581586	UP
Pcdhgb1	ENSMUSG00000103037	2.45526	2.78412	2.11245	2.59763	2.69021	12.0434	1.2372	0.0060418	UP
Myzap	ENSMUSG00000041361	0.120702	0.0841953	0.0378006	0.291342	0.1555	0.238632	1.49794	0.00640882	UP
Lgals3bp	ENSMUSG00000033880	0.688982	0.323936	0.335642	0.989097	0.736379	1.05942	1.0462	0.0064417	UP
2810433D01Rik	ENSMUSG00000086283	0	0.0777206	0	0.553477	0.215252	0.235916	3.69224	0.00644257	UP
Id1	ENSMUSG00000042745	1.94967	1.59506	0.981897	3.56122	1.75818	3.80231	1.01087	0.00648711	UP
Rs1	ENSMUSG00000031293	0.0476144	0.0155083	0.017408	0.220881	0.0858879	0.0784578	2.2581	0.00658142	UP
Ndufa2	ENSMUSG00000014294	2.89347	3.39048	1.90306	5.55984	4.17487	7.05516	1.03618	0.00682531	UP
Fbln5	ENSMUSG00000021186	0.435387	0.351201	0.477226	0.602041	0.682806	1.29109	1.02731	0.00692761	UP
Slc6a13	ENSMUSG00000030108	0.924199	1.28916	0.795917	3.70687	0.952469	2.08806	1.16491	0.00696127	UP
4632433K11Rik	ENSMUSG00000063757	0.488685	0.76345	0.535674	1.94265	2.02705	0.869485	1.43657	0.00708107	UP
Ugt1a6a	ENSMUSG00000054545	0.224347	0.200816	0.409838	0.427367	0.842955	0.535916	1.11314	0.0072471	UP
Rbm47	ENSMUSG00000070780	0.100495	0.0306675	0.0481934	0.518106	0.0339826	0.180042	2.02927	0.0072895	UP
Oca2	ENSMUSG00000030450	0	0.018538	0	0.207443	0	0.131299	4.19163	0.00752044	UP
Cd74	ENSMUSG00000024610	0.385607	0.322741	0	0.985497	0.397391	1.03458	1.77096	0.00763846	UP
Hist2h2ab	ENSMUSG00000063689	0.496948	0.242789	0	1.72899	0.896483	1.47395	2.47034	0.00770303	UP
Aldh1a2	ENSMUSG00000013584	1.02346	2.42707	1.70944	7.70168	0.922957	5.87741	1.49082	0.00771182	UP
Tnnt2	ENSMUSG00000026414	0.504595	0.295622	0.152102	0.927759	0.511901	0.561121	1.07105	0.00792787	UP
Gstt1	ENSMUSG00000001663	0.118245	0.635164	0.648141	1.11661	0.959818	1.40279	1.31174	0.00832186	UP
Gm43273	ENSMUSG00000104966	0.935832	0.706117	0.279745	1.43739	1.03569	1.63982	1.09778	0.00835548	UP
Bfsp1	ENSMUSG00000027420	0.269494	0.0751862	0.0843986	0.382633	0.486072	0.380572	1.54178	0.00847957	UP
Fermt1	ENSMUSG00000027356	0.161702	0.126309	0.0708928	0.642823	0.189551	0.22377	1.55714	0.00848485	UP
Sostdc1	ENSMUSG00000036169	1.13429	1.10757	1.51956	4.1962	1.02286	3.73735	1.25164	0.00856931	UP
Traf3ip2	ENSMUSG00000019842	0.134617	0.131446	0.147552	0.445965	0.283262	0.288316	1.29873	0.00883143	UP
Pde4c	ENSMUSG00000031842	0.0512566	0.0500526	0.056185	0.183385	0.129421	0.10133	1.3948	0.00924928	UP
Slc2a12	ENSMUSG00000037490	1.16022	0.826073	0.74182	3.74757	0.697503	1.93529	1.22574	0.0092717	UP
Eln	ENSMUSG00000029675	0.364949	0.412042	0.22501	0.77077	0.329106	0.969506	1.04631	0.00936158	UP
Gp1bb	ENSMUSG00000050761	0.132812	0.302668	0.145622	3.43251	0.119805	0.175075	2.6813	0.00936817	UP
Tusc5	ENSMUSG00000046275	0.0334108	0.0652585	0	0.265695	0.180801	0.0990963	2.46715	0.00961069	UP
Scara5	ENSMUSG00000022032	0.0273991	0.0802746	0.0600736	0.408529	0.0370737	0.216708	1.98122	0.00967827	UP
Lrrk1	ENSMUSG00000015133	0.196445	0.266874	0.149786	0.560252	0.215656	0.455891	1.00656	0.00974881	UP
Gm25694	ENSMUSG00000093189	1.95647	1.14639	0	2.72224	4.94001	3.09424	1.79354	0.00982357	UP
Gpr3	ENSMUSG00000049649	0.191798	0.321058	0.120132	0.571866	0.395344	0.460448	1.1734	0.00982807	UP
Gm26984	ENSMUSG00000098204	0.565853	0.552522	0.241214	1.46843	0.822094	0.68361	1.1293	0.0100738	UP
Prg4	ENSMUSG00000006014	0.381116	0.178627	0.100257	1.59088	0.0824823	0.798645	1.90514	0.0105191	UP
Gm15283	ENSMUSG00000087700	0	0	0.166703	0.302278	0.27432	0.451021	2.62395	0.0106579	UP
Twist2	ENSMUSG00000007805	0.114531	0.111823	0.188287	0.369896	0.258185	0.481117	1.41958	0.0107117	UP
Best1	ENSMUSG00000037418	0.185386	0.135776	0.20318	0.506627	0.626866	0.366475	1.51635	0.0111954	UP
Slc47a1	ENSMUSG00000010122	0.208485	0.0678737	0.0761892	0.713761	0.062682	0.572473	1.93591	0.0117162	UP
Atf3	ENSMUSG00000026628	0.0860886	0	0.0472115	0.213956	0.116486	0.383007	2.42014	0.0119629	UP
Olfr1507	ENSMUSG00000059887	0	0.0599337	0	0.203305	0.0184435	0.242652	2.95393	0.0120031	UP
Col24a1	ENSMUSG00000028197	0.114466	0.0782417	0.0250919	0.284401	0.13418	0.147089	1.37696	0.0121012	UP
Klf2	ENSMUSG00000055148	0.477906	0.408365	0.58936	0.890632	0.915829	1.47628	1.15357	0.012153	UP
Cdkn1c	ENSMUSG00000037664	0.587944	0.765484	0.386696	2.96075	0.530219	1.12361	1.40701	0.0123125	UP
Gm37057	ENSMUSG00000102751	0.115159	0	0.126245	0.286206	0.571257	0.227708	2.1684	0.012325	UP
Gm26648	ENSMUSG00000097275	0	0.0184871	0	0.319722	0	0.0561166	4.34552	0.0124259	UP
Mylk4	ENSMUSG00000044951	0	0.0150725	0.0169188	0.0306631	0.097384	0.0915034	2.7788	0.0125239	UP
Gm28453	ENSMUSG00000101708	0	0.047012	0	0.04782	0.26036	0.237837	3.53785	0.0128918	UP
Fam180a	ENSMUSG00000047420	0.618316	0.402522	0.301228	1.50229	0.43368	1.83364	1.51162	0.013259	UP
Prrt4	ENSMUSG00000079654	0.0323431	0.18952	0.0354744	0.225058	0.20419	0.511625	1.87034	0.0133237	UP
Mfrp	ENSMUSG00000034739	0.185132	0.05165	0.159448	0.617711	0.0715492	0.614366	1.71812	0.0133468	UP
Gm17473	ENSMUSG00000097805	0.0502151	0	0	0.399328	0.0452818	0.198584	3.67906	0.0133567	UP
Gm11681	ENSMUSG00000075437	1.39514	0.99073	0.27803	1.8908	2.05864	2.25653	1.22012	0.0135734	UP
Gm29455	ENSMUSG00000101179	0.0821667	0.0267623	0	0.13614	0.123516	0.216628	2.12843	0.0137018	UP
Olfml2a	ENSMUSG00000046618	0.494446	0.656609	0.195115	1.35631	0.410206	1.27074	1.17391	0.0137037	UP
Plekhh3	ENSMUSG00000035172	0.16144	0.08759	0.0196721	0.338742	0.323539	0.124127	1.54927	0.013843	UP
4932441J04Rik	ENSMUSG00000097216	0.276372	0.179907	0.227207	0.549358	0.45691	0.387022	1.02751	0.0139175	UP
B230377A18Rik	ENSMUSG00000104195	0.056201	0.0549152	0.0616419	0.0558591	0.5069	0.444512	2.54363	0.013985	UP
Zfp467	ENSMUSG00000068551	0.148828	0.598385	0.259086	0.89618	0.584191	0.536515	1.00307	0.014331	UP
Mlph	ENSMUSG00000026303	0.0735917	0.12575	0.201639	0.31082	0.315189	0.272771	1.16443	0.0145912	UP
Slc6a12	ENSMUSG00000030109	0.0250391	0.146721	0	0.373354	0.0677608	0.346575	2.19723	0.014863	UP
AI317395	ENSMUSG00000038522	0.0736465	0.107905	0.0403882	0.292832	0.298919	0.182029	1.80176	0.0149151	UP
Gli1	ENSMUSG00000025407	0.180641	0.323388	0.0330158	0.388972	0.488682	0.476167	1.33392	0.0149978	UP
Fam83h	ENSMUSG00000046761	0.19077	0.139713	0.0784286	0.3081	0.279554	0.353594	1.20279	0.0152828	UP
Adamtsl3	ENSMUSG00000070469	0.350683	0.408705	0.235594	1.00063	0.265234	0.805101	1.05756	0.0153263	UP
Rab37	ENSMUSG00000020732	0.136921	0.229197	0.107211	0.466579	0.246957	0.34802	1.16527	0.0155266	UP
Hfe	ENSMUSG00000006611	0.557672	0.544526	0.472339	1.51157	0.457177	1.25281	1.03283	0.0158923	UP
Des	ENSMUSG00000026208	0.227808	0.321335	0.0832506	0.578647	0.273919	0.62553	1.22484	0.015909	UP
Rpl28	ENSMUSG00000030432	0.253173	0.576821	0.277499	0.58713	0.875159	0.95929	1.12865	0.0160589	UP
Efcab10	ENSMUSG00000020562	0.653931	1.27694	0.35835	2.43703	1.91629	1.45429	1.34309	0.0162982	UP
Hbb-bs	ENSMUSG00000052305	0.0636231	0.0621675	0	1.13838	0	0.251608	3.46598	0.0163148	UP
Sp110	ENSMUSG00000070034	0.119615	0.128479	0.0655583	0.225865	0.204933	0.224635	1.06328	0.0163182	UP
Phf24	ENSMUSG00000036062	5.25642	2.80541	2.38574	3.65584	3.02266	18.3413	1.2599	0.0163798	UP
Gm15462	ENSMUSG00000086189	0	0.0235368	0	0.071824	0.0434428	0.142889	3.45525	0.0165686	UP
Lrch4	ENSMUSG00000093445	0.211957	0.155232	0.154882	0.719749	0.637118	0.0872995	1.46792	0.0167004	UP
Gm37562	ENSMUSG00000104041	0.407925	0.273849	0.195624	0.734804	0.436808	0.604809	1.01767	0.0170454	UP
Gm29367	ENSMUSG00000100396	0.332632	1.13669	0.455746	1.57016	0.974753	1.89039	1.20412	0.0173113	UP
Gm43270	ENSMUSG00000106164	0.655663	0.823203	0.718728	1.76876	1.26704	1.57404	1.06879	0.0173431	UP
Lilrb4a	ENSMUSG00000062593	0	0.112114	0.0629568	0.171152	0.310617	0.340495	2.23166	0.017409	UP
Rilp	ENSMUSG00000038195	0.0991217	0.338836	0.054359	1.13312	0.268197	0.391993	1.86496	0.017605	UP
Slc13a4	ENSMUSG00000029843	1.2979	1.38083	0.913029	5.04425	0.524058	3.02542	1.25859	0.0177019	UP
Ppp1r3b	ENSMUSG00000046794	0.341041	0.333024	0.201299	1.17329	0.189247	0.90761	1.37483	0.017814	UP
Gbp11	ENSMUSG00000092021	0.144297	0.0352398	0	0.143382	0.390328	0.213937	2.05808	0.0178249	UP
RP23-446E21.6	ENSMUSG00000108255	0.245977	0.336268	0.269628	0.733392	0.487975	0.778044	1.23086	0.0178334	UP
Angptl2	ENSMUSG00000004105	0.211575	0.0729135	0.0954954	0.507137	0.134673	0.307544	1.32101	0.0179824	UP
Tmem27	ENSMUSG00000015401	0.0465299	0	0	0.370023	0.0839174	0.0920051	3.55253	0.0180466	UP
Col8a2	ENSMUSG00000056174	0.21241	0.230464	0.0776234	0.774107	0.106422	0.653241	1.55912	0.0181962	UP
Cdh1	ENSMUSG00000000303	0.240701	0.156687	0.0219966	0.877154	0.0361695	0.812914	2.04129	0.0182951	UP
Grb7	ENSMUSG00000019312	0.0670789	0.0655213	0	0.111141	0.201671	0.154743	1.81805	0.0185712	UP
Clec3b	ENSMUSG00000025784	0.222874	0.21766	0.24433	0.664668	0.502548	1.21191	1.79654	0.0188573	UP
Lrrn4cl	ENSMUSG00000071656	0.25631	0.417119	0.0936455	0.934057	0.539328	0.422269	1.30526	0.0193191	UP
9230009I02Rik	ENSMUSG00000072982	0	0.187704	0	0.38206	0.780105	0.190021	2.84877	0.0193813	UP
Gm4759	ENSMUSG00000053541	0	0.08136	0	0.132486	0.0751317	0.14824	2.12891	0.019526	UP
Adamtsl4	ENSMUSG00000015850	0.135789	0.378839	0.29768	0.636243	0.279897	0.862892	1.13099	0.0197247	UP
Frrs1	ENSMUSG00000033386	0.193507	0.201551	0.183833	0.346186	0.209403	0.612106	1.0123	0.0199172	UP
Gm13601	ENSMUSG00000087467	0	0	0.299512	2.98584	0.246248	0.53996	3.65466	0.0199264	UP
Myl4	ENSMUSG00000061086	0.118966	0.0968133	0.15214	0.236465	0.339713	0.254795	1.17541	0.0203548	UP
Trpa1	ENSMUSG00000032769	0.0517581	0.0505474	0.0567409	0.180078	0.116707	0.204686	1.65672	0.02067	UP
Six1	ENSMUSG00000051367	0.0217899	0	0	0.129967	0	0.150801	3.68764	0.0214647	UP
Ces1d	ENSMUSG00000056973	0	0.0342109	0	0.243628	0	0.20769	3.72162	0.0215689	UP
Car13	ENSMUSG00000027555	1.1039	0.234348	0.210427	2.24192	0.605952	1.42325	1.46358	0.0218578	UP
Pcsk4	ENSMUSG00000020131	0.0563349	0.0733561	0	0.149332	0.135485	0.129958	1.67725	0.0219447	UP
Krt18	ENSMUSG00000023043	0.472892	0.0769989	0.172776	2.50664	0.0710601	0.856994	2.24878	0.0219534	UP
Socs3	ENSMUSG00000053113	0.100659	0.0327854	0.0735664	0.366873	0.151315	0.165864	1.7244	0.0229385	UP
Hist1h4a	ENSMUSG00000060093	1.22829	1.39935	1.34631	1.22082	2.95371	6.67767	1.44934	0.0230365	UP
Llgl2	ENSMUSG00000020782	0.0468461	0.0152581	0	0.201781	0.0422582	0.0617534	2.29979	0.0233554	UP
Lmod1	ENSMUSG00000048096	0.167692	0.191046	0.275721	0.499988	0.327634	0.49726	1.06226	0.0233669	UP
1700112J16Rik	ENSMUSG00000097527	0.099614	0.194568	0.327611	0.742662	0.224615	0.886313	1.57582	0.0235297	UP
Lppr2	ENSMUSG00000040563	10.9719	2.32054	1.02249	8.96209	13.1588	12.0968	1.25722	0.0242688	UP
Qprt	ENSMUSG00000030674	0.073304	0	0	0.145716	0.16529	0.10871	2.51745	0.0248847	UP
Acaa1b	ENSMUSG00000010651	0.145865	0	0.106605	0.483308	0.263114	0.192282	1.89456	0.0250129	UP
Ptgfr	ENSMUSG00000028036	0.0392234	0.102149	0.114665	0.454877	0.0589621	0.245586	1.56855	0.0250496	UP
Slc22a6	ENSMUSG00000024650	0.383691	0.133822	0.150217	1.08957	0.197709	0.54181	1.45379	0.0251771	UP
Gm10463	ENSMUSG00000102759	0	0	0.0418851	0.0569617	0.0861511	0.0755477	2.38418	0.0252595	UP
Gm42810	ENSMUSG00000107060	0.183419	0.0716369	0.0402271	0.36457	0.330799	0.181303	1.56994	0.0253594	UP
Glis1	ENSMUSG00000034762	0.0506647	0	0	0.100713	0.0685544	0.125226	2.53918	0.0259183	UP
Mtap7d3	ENSMUSG00000067878	0.0297847	0.0291033	0	0.148048	0.188037	0.0294471	2.63396	0.0261678	UP
Ptgdr	ENSMUSG00000071489	0.138501	0.304278	0.151796	0.58497	0.31222	0.444913	1.17457	0.0262752	UP
Abca4	ENSMUSG00000028125	0.224068	0.181066	0.169376	1.244	0.0278719	0.572801	1.68296	0.0263861	UP
Gm37306	ENSMUSG00000103043	0.357991	0.436955	0.196177	1.06726	0.645559	0.796146	1.33995	0.026505	UP
Gcat	ENSMUSG00000006378	0.02618	0.204541	0.114801	0.208193	0.236128	0.465872	1.39739	0.026941	UP
Gm16201	ENSMUSG00000086742	0.0373342	0	0.0409486	0.185574	0.0673327	0.184555	2.48239	0.0270595	UP
Il17rc	ENSMUSG00000030281	0	0.158694	0	0.226119	0.117243	0.321272	2.06631	0.0271816	UP
Vasn	ENSMUSG00000039646	0.173063	0.337961	0.11383	0.447171	0.374534	0.547413	1.13166	0.027423	UP
Gm6537	ENSMUSG00000096257	0.104969	0	0	0.939082	0.189313	0.103779	3.55317	0.0281414	UP
RP23-223O9.2	ENSMUSG00000108713	0.023654	0.092403	0.181531	0.305656	0.277336	0.187088	1.37169	0.0289553	UP
Lmcd1	ENSMUSG00000057604	0.892914	0.685096	0.279637	1.58475	0.57517	2.01745	1.16912	0.0291766	UP
Gm10260	ENSMUSG00000069117	0.480708	0.704319	0.526985	2.62806	0.433482	2.61393	1.72905	0.0293955	UP
Sh3pxd2a	ENSMUSG00000053617	0.738143	6.98104	1.20205	8.22692	7.13176	5.06569	1.19498	0.029526	UP
Il12a	ENSMUSG00000027776	0	0.0513545	0	0.078397	0.0711521	0.155966	2.57268	0.0295633	UP
BC048644	ENSMUSG00000074052	0	0.0506782	0	0.0515764	0.140406	0.102608	2.53927	0.0302169	UP
Pqlc3	ENSMUSG00000045679	0.121416	0.11856	0.149732	0.558123	0.218989	0.135027	1.22686	0.0302893	UP
Gm43738	ENSMUSG00000105204	0.167515	0.0817775	0.137719	0.249724	0.188813	0.745041	1.6127	0.0306509	UP
Gm14444	ENSMUSG00000078906	0.745172	0.103948	0.466737	0.95222	1.15197	0.789233	1.13677	0.0307541	UP
Popdc2	ENSMUSG00000022803	0.0720434	0	0	0.0954735	0.151609	0.0949691	2.24727	0.0310805	UP
S100a7a	ENSMUSG00000063767	0.172379	0.336693	0	0.428414	0.388689	1.02255	1.85349	0.0315766	UP
Gm29253	ENSMUSG00000099519	0.0210901	0.0618012	0.254337	0.566035	0.0380364	0.708915	1.96106	0.0316823	UP
Tgtp1	ENSMUSG00000078922	0.0289484	0.113085	0	0.575506	0.0261045	0.171722	2.44486	0.0319993	UP
Lpxn	ENSMUSG00000024696	0.263524	0.257294	0.0722406	0.654703	0.297028	0.716294	1.49189	0.0327261	UP
Gyltl1b	ENSMUSG00000040434	0.00750289	0	0	0.0745802	0	0.0222535	3.68999	0.0331775	UP
Gm28182	ENSMUSG00000101596	0.0890775	0.173988	0.0976529	0.398456	0.321346	0.264204	1.4478	0.033606	UP
A430035B10Rik	ENSMUSG00000087305	0.329486	0.25023	0.0401271	0.309273	0.528219	0.470431	1.0773	0.0336969	UP
3425401B19Rik	ENSMUSG00000071540	0	0.0388469	0.0218141	0.118627	0.0358695	0.117979	2.16728	0.0337759	UP
Tmem240	ENSMUSG00000084845	1.68852	0.17665	0.132196	1.4534	2.13443	1.66904	1.39611	0.0338132	UP
Chrna3	ENSMUSG00000032303	0.0353258	0.137998	0.0387458	0.245813	0.159309	0.279403	1.69057	0.0339771	UP
Macrod1	ENSMUSG00000036278	1.12592	0.676558	0.0949788	1.03291	2.26495	1.19859	1.24472	0.0341534	UP
Fancd2os	ENSMUSG00000033963	0.0633673	0	0	0.125964	0.228626	0.187947	3.09791	0.0343448	UP
Gm10676	ENSMUSG00000074355	0.034251	0	0.0375669	0.0680853	0.24712	0.101588	2.53692	0.0343758	UP
Tmem169	ENSMUSG00000026188	1.09791	0.871047	8.27358	7.5701	9.28194	8.44469	1.30438	0.0345046	UP
Xirp1	ENSMUSG00000079243	0	0.0184618	0	0.0375583	0.0511311	0.0747197	3.14587	0.0349079	UP
Hs3st3b1	ENSMUSG00000070407	0.112345	0.219389	0.172401	0.312634	0.222873	0.55522	1.11341	0.0350551	UP
Slc11a1	ENSMUSG00000026177	0.014378	0.112333	0.0315243	0.100049	0.142647	0.17058	1.38503	0.0350877	UP
Tnfsfm13	ENSMUSG00000018752	0.51098	0.299393	0.448076	0.778735	0.460811	1.31327	1.02045	0.0351368	UP
Hrk	ENSMUSG00000046607	6.35175	1.66225	0.822616	5.3486	6.93281	5.86236	1.03791	0.0352082	UP
2010308F09Rik	ENSMUSG00000100714	0.11397	0	0	0.339829	0.205546	0.450711	3.12762	0.0355635	UP
S1pr2	ENSMUSG00000043895	0.0391909	0.0382943	0.0429851	0.15581	0.0706814	0.309974	2.15481	0.0355688	UP
RP23-408I12.1	ENSMUSG00000107434	0	0.0458327	0	0.186482	0.0845953	0.139122	3.16188	0.0356505	UP
AI607873	ENSMUSG00000073490	0.0282299	0.0551391	0.154753	0.280611	0.280074	0.13955	1.55614	0.0360475	UP
Aarsd1	ENSMUSG00000075528	1.25853	0.600169	0.481222	0.930848	3.4575	0.781122	1.14356	0.0360981	UP
Fmod	ENSMUSG00000041559	1.45027	2.41921	1.12598	6.24595	0.844638	3.40467	1.07105	0.0366457	UP
Usp43	ENSMUSG00000020905	0.0505757	0.0494013	0.0554537	0.134065	0.121634	0.13334	1.32364	0.0370058	UP
Pirb	ENSMUSG00000058818	0	0.0561521	0.0315161	0.257192	0	0.170536	2.28657	0.0371285	UP
H2-M3	ENSMUSG00000016206	0.383676	0.0749642	0.16821	0.533848	0.622782	0.530949	1.42876	0.0373166	UP
Gm4951	ENSMUSG00000073555	0.166882	0.0814683	0.0914504	0.580471	0.0752243	0.412371	1.65224	0.0374308	UP
Gm7367	ENSMUSG00000047370	0	1.36167	0.191158	1.38598	1.41479	1.89541	1.59659	0.0374794	UP
Nod2	ENSMUSG00000055994	0.0127217	0.0124306	0.0557856	0.101167	0.0573711	0.075465	1.53164	0.037565	UP
Sphk1	ENSMUSG00000061878	0	0.00758343	0.00851235	0.0385769	0.00699853	0.0460381	2.50888	0.038133	UP
Il18rap	ENSMUSG00000026068	0	0.028924	0	0.0588732	0.0400744	0.0585622	2.4451	0.0385212	UP
Dnaaf3	ENSMUSG00000055809	0	0.0968901	0.217524	0.39448	0.31317	0.245216	1.59961	0.0387962	UP
Cnn1	ENSMUSG00000001349	0.139767	0.272995	0.102148	0.416797	0.252114	0.644851	1.35132	0.0388078	UP
Fgfbp1	ENSMUSG00000048373	0.0481758	0.141147	0.0792335	0.646491	0.0434428	0.214334	1.75153	0.0391958	UP
AI661453	ENSMUSG00000034382	0.0181064	0.0176922	0	0.0900001	0.0653272	0.0358024	2.41658	0.0393489	UP
9230113P08Rik	ENSMUSG00000078934	0.45958	0.179495	0.251885	0.593745	0.704513	0.545133	1.04893	0.040275	UP
Capn9	ENSMUSG00000031981	0.0410273	0	0	0.285486	0	0.162249	3.44799	0.0405159	UP
Gm14246	ENSMUSG00000087536	0.324478	0.316888	0.177946	1.61269	0.877951	0.3208	1.77882	0.0406102	UP
Apol7a	ENSMUSG00000010601	0.0343309	0.0167728	0	0.102384	0.0619322	0.0509127	2.07437	0.0406375	UP
RP23-26P10.2	ENSMUSG00000106997	0.341556	0.333566	0.187311	0.509217	0.924159	1.51958	1.77567	0.0408122	UP
RP23-103G18.7	ENSMUSG00000107812	0.315207	0.205223	0	0.417719	0.473831	0.831025	1.72679	0.0410565	UP
Tmem53	ENSMUSG00000048772	0	0.0631362	0.070872	0.257054	0.0582972	0.191747	1.91994	0.0415812	UP
Cst6	ENSMUSG00000024846	0.0558453	0.109078	0	0.138793	0.251846	0.138031	1.68057	0.041703	UP
Ccdc69	ENSMUSG00000049588	0	0.0528165	0	0.214897	0.195021	0.0534405	3.13307	0.0417581	UP
Pctp	ENSMUSG00000020553	0.486264	0.237404	0.266492	0.402727	1.1328	0.600837	1.10943	0.0424365	UP
Macc1	ENSMUSG00000041886	0.0577907	0.0564389	0.0633542	0.143628	0.234563	0.142839	1.55287	0.0425176	UP
Inmt	ENSMUSG00000003477	0	0.161965	0	0.714219	0.199418	0.0546453	2.57975	0.0431948	UP
Ankrd9	ENSMUSG00000037904	0.0255317	0.149607	0.0839688	0.190349	0.195734	0.164075	1.0863	0.0432222	UP
Wdr86	ENSMUSG00000055235	0	0.0429212	0	0.0728054	0.0132082	0.159293	2.51482	0.0432601	UP
Cartpt	ENSMUSG00000021647	0.252454	0	0	0.501837	0.569248	0.249593	2.38718	0.0434294	UP
Dqx1	ENSMUSG00000009145	0.0538816	0.105242	0.029549	0.214243	0.267284	0.0799062	1.57323	0.0434333	UP
Tmem88	ENSMUSG00000045377	0.209208	0.0681407	0	0.485255	0.12577	0.48262	1.97937	0.0440911	UP
Rdh5	ENSMUSG00000025350	0.164194	0.160342	0.154264	0.559518	0.084617	0.556466	1.32626	0.0451263	UP
Arhgap9	ENSMUSG00000040345	0	0	0.133565	0.3028	0.219789	0.120455	2.26738	0.045346	UP
Gm14291	ENSMUSG00000086098	0.549009	0.402092	0.451355	1.22758	0.990018	1.08529	1.23577	0.0454224	UP
Pla2g5	ENSMUSG00000041193	0.0357725	0	0	0.106683	0.0161291	0.0884176	2.56189	0.0462055	UP
Dbil5	ENSMUSG00000038057	0.379768	0.18554	0.208267	0.943839	0.856321	0.750926	1.7215	0.0474243	UP
Perp	ENSMUSG00000019851	1.04479	0.850176	1.01793	3.57663	0.785148	1.5491	1.02092	0.047488	UP
Spint1	ENSMUSG00000027315	0.0641783	0.0835694	0.0703683	0.170123	0.135057	0.211503	1.24418	0.0476074	UP
Gm37053	ENSMUSG00000103348	0.422948	0.464654	0.115901	0.788211	0.619788	0.627151	1.02009	0.047799	UP
Gm15482	ENSMUSG00000086711	0.0243591	0	0	0.12108	0	0.120415	3.30946	0.0482455	UP
Gm20661	ENSMUSG00000079323	0.410336	0.182139	0	0.519049	0.538219	0.368736	1.26715	0.0483519	UP
Bnc2	ENSMUSG00000028487	0.0722441	0.0384769	0.0719857	0.300252	0.0118426	0.207737	1.50851	0.0483633	UP
Sh3d21	ENSMUSG00000073758	0.0529887	0.129387	0.0580899	0.210693	0.262855	0.13097	1.32996	0.0486254	UP
Gm11732	ENSMUSG00000085336	0.253389	0	0	0.314794	0.285604	0.313065	1.84999	0.0487915	UP
Gm3654	ENSMUSG00000092624	0	0	0.266102	0.241257	0.656773	0.359974	2.24109	0.0491818	UP
Zfp715	ENSMUSG00000012640	9.48205	9.16131	10.3932	2.08317	1.93514	2.3514	-2.18857	4.45688e-32	DOWN
Gm7120	ENSMUSG00000074634	1.7305	1.95654	1.52241	0.429963	0.533862	0.607683	-1.72898	1.33137e-09	DOWN
Mki67	ENSMUSG00000031004	0.33951	0.481235	0.648243	0.0653123	0.15802	0.086608	-2.24476	1.00834e-07	DOWN
Fbxl2	ENSMUSG00000032507	3.65394	7.6561	3.12896	1.75902	1.57885	1.6554	-1.53191	4.04125e-07	DOWN
Gm28557	ENSMUSG00000100235	1.67402	1.08504	1.43945	0.043023	0.403429	0.427942	-2.26352	1.38523e-06	DOWN
Gm6710	ENSMUSG00000078887	12.8153	9.39892	10.1793	3.59096	6.0073	6.05473	-1.04926	4.07782e-06	DOWN
Cenpf	ENSMUSG00000026605	0.203226	0.282632	0.337516	0.110172	0.0944095	0.0730515	-1.56837	8.83913e-06	DOWN
Top2a	ENSMUSG00000020914	0.226155	0.311166	0.281688	0.0919485	0.0463501	0.0914522	-1.83381	9.25724e-06	DOWN
Sfrp2	ENSMUSG00000027996	0.469039	0.496175	0.342736	0.0388421	0.0704811	0.0386369	-3.14403	1.16452e-05	DOWN
Fdxacb1	ENSMUSG00000037845	0.386653	0.447468	0.470901	0.0711707	0.219537	0.084936	-1.79664	2.62295e-05	DOWN
Yy2	ENSMUSG00000091736	1.34704	1.1274	2.27801	0.726754	0.277633	0.19022	-1.99214	3.02924e-05	DOWN
Slx1b	ENSMUSG00000059772	1.145	1.15093	0.885913	0.351428	0.546626	0.515965	-1.17006	5.67751e-05	DOWN
Ociad2	ENSMUSG00000029153	5.05699	15.9275	17.129	4.42134	6.01746	4.56645	-1.34483	7.543e-05	DOWN
Aspm	ENSMUSG00000033952	0.23589	0.122844	0.22408	0.046891	0.0779968	0.0544078	-1.7007	0.000193956	DOWN
Rims3	ENSMUSG00000032890	3.74374	0.496289	2.40504	0.591375	0.59247	0.722955	-1.80113	0.00027413	DOWN
Itgam	ENSMUSG00000030786	0.505232	2.61621	2.23194	0.502144	0.676514	0.605351	-1.58533	0.000462904	DOWN
Slc43a2	ENSMUSG00000038178	1.63717	1.63427	0.506994	0.381072	0.713474	0.397051	-1.34093	0.000486235	DOWN
Znrf1	ENSMUSG00000033545	0.755645	1.76754	1.78015	0.448364	0.905168	0.590857	-1.14614	0.000522949	DOWN
Gm28967	ENSMUSG00000099587	9.81678	70.5506	57.2442	10.9273	14.8724	14.7495	-1.76285	0.000538434	DOWN
Gm28285	ENSMUSG00000099703	2.95229	6.35107	3.28652	2.10892	1.9135	1.9607	-1.0733	0.000736792	DOWN
Eomes	ENSMUSG00000032446	0.571634	0.497835	0.101604	0.0614121	0.0278589	0.152719	-2.27481	0.000785377	DOWN
Ckap2	ENSMUSG00000037725	0.593903	0.414232	0.511509	0.16863	0.153033	0.125804	-1.76388	0.00126452	DOWN
Ebf3	ENSMUSG00000010476	1.02015	0.893584	0.509762	0.283291	0.229984	0.533852	-1.21065	0.00136665	DOWN
Rasl10b	ENSMUSG00000020684	0.250715	0.32642	4.18765	0.308513	0.279928	0.259627	-2.49016	0.00140929	DOWN
Gm20431	ENSMUSG00000089739	3.03008	4.36981	1.43068	1.34357	0.420382	1.42844	-1.46787	0.00141615	DOWN
Vgf	ENSMUSG00000037428	3.25808	2.11478	1.69269	1.72198	0.900081	0.763243	-1.06152	0.00159329	DOWN
Nkx2-2	ENSMUSG00000027434	0.170149	0.636885	0.55949	0.140933	0.127865	0.112127	-1.84293	0.00202437	DOWN
Amigo1	ENSMUSG00000050947	5.34178	0.652002	4.92195	1.03691	1.39243	1.3778	-1.51963	0.00228844	DOWN
Adamts18	ENSMUSG00000053399	0.215132	0.362841	0.493044	0.155499	0.0881819	0.135325	-1.49869	0.00249111	DOWN
Dnah10	ENSMUSG00000038011	0.369769	0.36106	0.556434	0.118346	0.152595	0.322142	-1.118	0.00260063	DOWN
Prc1	ENSMUSG00000038943	0.0934597	0.140399	0.149725	0.0357291	0.038898	0.0710659	-1.39661	0.00269354	DOWN
Ebf2	ENSMUSG00000022053	0.147156	0.0862215	0.0645202	0.00974939	0.00884539	0.0484894	-2.15077	0.00270685	DOWN
Gm20518	ENSMUSG00000092470	1.38976	2.60099	1.5868	0.604278	0.783268	1.28788	-1.05986	0.00272657	DOWN
2810417H13Rik	ENSMUSG00000040204	0.0621885	0.101234	0.136351	0	0.018693	0	-4.0033	0.00293446	DOWN
Kcnd3	ENSMUSG00000040896	13.9471	1.85422	2.09152	1.48417	2.40236	1.80414	-1.65271	0.00347963	DOWN
Synpo	ENSMUSG00000043079	2.0015	3.08112	1.51479	0.713819	0.359137	1.79	-1.2044	0.0037951	DOWN
Igfbpl1	ENSMUSG00000035551	0.378963	0.863415	0.796151	0.188329	0.0569457	0.40582	-1.64659	0.00400183	DOWN
Isl1	ENSMUSG00000042258	0.122829	0.25987	0.448769	0	0	0.141652	-2.55331	0.00402008	DOWN
Ak4	ENSMUSG00000028527	5.79071	1.11263	0.798517	0.742614	0.926468	0.86783	-1.60213	0.00416289	DOWN
Diap3	ENSMUSG00000022021	0.33635	0.390008	0.599071	0.167141	0.246427	0.124677	-1.30012	0.00447395	DOWN
Irs4	ENSMUSG00000054667	0.122715	0.222545	0.288244	0.0174216	0.0158062	0.121307	-2.03543	0.00465306	DOWN
Casp9	ENSMUSG00000028914	0.814967	0.355263	1.13255	0.332672	0.31496	0.402783	-1.13242	0.00490164	DOWN
Gm42851	ENSMUSG00000106688	1.79863	2.21444	1.2	1.01033	0.705205	0.541108	-1.20795	0.00507542	DOWN
P4ha3	ENSMUSG00000051048	0.31623	0.332537	0.453283	0.145066	0.153547	0.144275	-1.31517	0.00512751	DOWN
Gm4673	ENSMUSG00000097750	0.0718557	0.233916	1.70677	0.0714186	0.0648185	0.189443	-2.62749	0.0051725	DOWN
Syce2	ENSMUSG00000003824	2.00283	1.01404	2.15464	1.25331	0.401349	0.51328	-1.25426	0.0054126	DOWN
Draxin	ENSMUSG00000029005	0.233418	0.207196	0.13955	0.0843472	0.0574143	0.0209754	-1.83392	0.00557306	DOWN
2210008F06Rik	ENSMUSG00000097165	0.917759	1.19492	0.335388	0.304024	0	0.201612	-2.27547	0.00609683	DOWN
Pcdhgb8	ENSMUSG00000103081	2.0801	21.0583	3.53792	2.99408	2.78132	3.02508	-1.59991	0.00627785	DOWN
Gm43715	ENSMUSG00000105079	1.25988	1.15085	1.69276	0.646279	0.91621	0.441912	-1.03368	0.00628959	DOWN
Baiap3	ENSMUSG00000047507	0.340998	0.541075	0.342615	0.169448	0.217813	0.224717	-1.00086	0.00651868	DOWN
Agbl1	ENSMUSG00000025754	0.248797	0.121468	0.136351	0.0618102	0	0.0614837	-2.03879	0.00658017	DOWN
Dlx1	ENSMUSG00000041911	0.166541	0.274416	1.39188	0.206891	0.131411	0.226344	-1.69866	0.00669576	DOWN
Gm42742	ENSMUSG00000107068	6.49923	1.2787	2.44548	1.59073	0.903903	1.86976	-1.22802	0.00677906	DOWN
Casc5	ENSMUSG00000027326	0.0684366	0.0891042	0.183373	0	0.0617202	0.0300681	-1.89303	0.00707143	DOWN
6330562C20Rik	ENSMUSG00000093424	0.194801	0.507319	0.14237	0	0	0.0641978	-3.71749	0.0076624	DOWN
Dnali1	ENSMUSG00000042707	0.931151	1.21229	1.19075	0.514124	0.326531	0.715897	-1.09898	0.00788495	DOWN
5330429C05Rik	ENSMUSG00000085896	1.81251	1.32741	1.49006	0	0.408559	0.671902	-2.09936	0.00796751	DOWN
Phc3	ENSMUSG00000037652	3.82218	3.65559	13.6459	3.33623	3.55989	3.6644	-1.00018	0.00857237	DOWN
2020-03-03	ENSMUSG00000032656	0.617829	0.6848	0.933438	0.0829858	0.105401	0.610707	-1.48453	0.0087619	DOWN
Gm960	ENSMUSG00000071691	0.686282	0.786665	0.556001	0.355849	0.376713	0.265454	-1.0236	0.00888765	DOWN
Gmfg	ENSMUSG00000060791	0.220425	0.122993	0.37969	0.0938796	0.0567832	0	-2.26289	0.0090385	DOWN
4930577N17Rik	ENSMUSG00000087440	0.679047	0.331548	0.521023	0.134955	0.061221	0.201364	-1.94588	0.00911852	DOWN
Ncoa4	ENSMUSG00000056234	3.13579	3.76136	3.59415	0.885914	3.27273	0.849634	-1.06681	0.00945574	DOWN
1700018L02Rik	ENSMUSG00000100075	0.266418	0.346855	0.340709	0.132376	0.0800677	0.0438922	-1.89593	0.00965189	DOWN
RP24-67F19.6	ENSMUSG00000108732	0.284321	0.583003	0.654436	0.141296	0.128194	0.337249	-1.32659	0.0103651	DOWN
Wnt8b	ENSMUSG00000036961	0.35953	0	0.17914	0	0	0.0323081	-4.05944	0.0105687	DOWN
Myb	ENSMUSG00000019982	0.287715	0.501695	0.450524	0.122559	0.148254	0.284412	-1.15912	0.0106135	DOWN
Spag17	ENSMUSG00000027867	0.559812	0.421362	0.869279	0.417282	0.147245	0.357374	-1.0052	0.0119933	DOWN
Igsf9	ENSMUSG00000037995	0.157355	0.122923	0.0804965	0.0312753	0.0662189	0.0414801	-1.37628	0.0122679	DOWN
Gm10687	ENSMUSG00000097617	0.133643	0.783102	0.0732908	0	0.0602569	0	-4.03828	0.0127148	DOWN
Kif11	ENSMUSG00000012443	0.412149	0.49187	1.50585	0.250317	0.454256	0.271605	-1.30374	0.0129785	DOWN
Ankfn1	ENSMUSG00000047773	0.610049	1.82681	1.64945	0.161668	0.3301	1.04525	-1.41066	0.0157842	DOWN
Tmem114	ENSMUSG00000022715	0.392408	0.842971	0.2581	0.233964	0.0707568	0	-2.29312	0.0159274	DOWN
Gm43823	ENSMUSG00000106224	0.183057	0.238367	0.40136	0.0606479	0	0.0603274	-2.7658	0.0163063	DOWN
Ccdc106	ENSMUSG00000108789	0	0	3.30059	0.106873	0	0	-4.94876	0.0179	DOWN
Sgk2	ENSMUSG00000017868	0.229886	0.157135	0.554323	0.159932	0.0621988	0.0908933	-1.58845	0.0182608	DOWN
Tgm4	ENSMUSG00000025787	0.260309	0.203334	0.285311	0.0776018	0.0704303	0.128653	-1.43663	0.0187298	DOWN
Cdca8	ENSMUSG00000028873	0.235946	0.082292	0.0738922	0.050245	0.0151954	0.0333197	-1.98933	0.0187641	DOWN
B3gnt4	ENSMUSG00000029431	0.465248	0.378613	0.169983	0	0	0.153299	-2.72542	0.0189264	DOWN
RP23-446E21.5	ENSMUSG00000108175	0.908388	0.834804	0.93709	0.318655	0.530038	0.475374	-1.01741	0.0193429	DOWN
2410018L13Rik	ENSMUSG00000073164	0.488303	0.230719	0.258987	0.172202	0.127846	0.171277	-1.05313	0.0194	DOWN
Gm38342	ENSMUSG00000102457	0.407307	0.253104	0.202945	0.184017	0	0.0732027	-1.74695	0.0195175	DOWN
A930032L01Rik	ENSMUSG00000102282	0.345838	0.337808	0.505509	0.114578	0	0	-3.37553	0.0196003	DOWN
Nrg4	ENSMUSG00000032311	0.120728	0.0825218	0.145562	0.0479875	0.0326646	0.0477339	-1.44196	0.0205027	DOWN
Gm38193	ENSMUSG00000102306	0.150137	0.183254	0.123432	0	0.0338381	0.0370993	-2.68701	0.0213678	DOWN
Zfp2	ENSMUSG00000049321	4.73412	4.22259	2.81074	0.573048	0.725189	3.85461	-1.19136	0.0216755	DOWN
Gm43182	ENSMUSG00000104823	0.130921	0.213119	0.382731	0.0867495	0.0393529	0.0431456	-2.10236	0.0223325	DOWN
1700095J03Rik	ENSMUSG00000085407	0.183057	0.29799	0.602073	0.181944	0.0550244	0	-2.19243	0.0230767	DOWN
Gm4925	ENSMUSG00000069540	0.450814	0.440212	0.679486	0.336068	0.050809	0.167117	-1.50329	0.0232154	DOWN
Gm16853	ENSMUSG00000097665	0.333358	0.108501	0.365387	0.0552122	0	0.109841	-2.29008	0.0241185	DOWN
Gm43518	ENSMUSG00000105875	1.52772	3.14946	1.1164	0.674777	1.22458	0.167803	-1.48681	0.0261677	DOWN
Gm16365	ENSMUSG00000086915	0.502793	0.327317	0.42869	0.166559	0.0503717	0.220905	-1.52359	0.027509	DOWN
Mroh5	ENSMUSG00000072487	0.13455	0.214982	0.0938545	0.0607882	0.0551516	0.0846363	-1.14441	0.0276623	DOWN
Slc5a7	ENSMUSG00000023945	0.2345	0.874258	0.467323	0.190683	0.192242	0.337162	-1.1301	0.0283901	DOWN
Klhl14	ENSMUSG00000042514	0.245462	0.18329	0.300704	0.0717574	0.130207	0.157	-1.02298	0.0284682	DOWN
Pabpc4l	ENSMUSG00000090919	0.205541	0.234149	0.150193	0.102146	0.0308861	0.11852	-1.22958	0.0285653	DOWN
Tnni3	ENSMUSG00000035458	0.21118	0.309325	0.270068	0.069953	0.0317334	0.173959	-1.52009	0.0294557	DOWN
Gm11532	ENSMUSG00000087067	0.0418522	0.143067	0.0688333	0.0207988	0	0.0206889	-2.61267	0.0300828	DOWN
Lect1	ENSMUSG00000022025	0.744711	0.484778	0.306116	0.215881	0.251845	0.276054	-1.04586	0.0300921	DOWN
Gm28037	ENSMUSG00000098371	9.39082	8.28793	5.74044	1.61534	7.49114	1.42811	-1.15256	0.0301076	DOWN
Nusap1	ENSMUSG00000027306	0.27217	0.212613	0.278442	0.162305	0.130895	0.0717461	-1.06442	0.0305482	DOWN
4933407L21Rik	ENSMUSG00000026224	0.223049	0.532417	0.516168	0.197063	0.111753	0.293995	-1.07691	0.0317112	DOWN
Gm26586	ENSMUSG00000097472	0.189666	0.185262	0.207959	0	0	0.0625055	-3.22116	0.0320528	DOWN
4930509G22Rik	ENSMUSG00000096959	0.533695	0.477717	0.243763	0.176786	0.240631	0.0879258	-1.31255	0.0322054	DOWN
Gm28048	ENSMUSG00000098650	6.7105	7.41565	4.84482	0.0399313	4.56567	1.78737	-1.56923	0.0334447	DOWN
Gm12043	ENSMUSG00000087253	0.158323	0.231869	0.4772	0.0393297	0.107085	0.117366	-1.71734	0.0340201	DOWN
Gdnf	ENSMUSG00000022144	0.0628797	0.122818	0.103417	0	0.0283511	0	-3.35016	0.0340443	DOWN
A730046J19Rik	ENSMUSG00000085139	0.257866	0.434916	0.308332	0.186387	0.190261	0.115861	-1.02338	0.0346473	DOWN
BC051019	ENSMUSG00000031022	0.147036	0.07178	0.120883	0	0	0.0363331	-3.2249	0.0347231	DOWN
Anxa9	ENSMUSG00000015702	0.657297	0.401124	0.270163	0.12247	0.222266	0.243646	-1.17507	0.0365142	DOWN
4930500F10Rik	ENSMUSG00000097592	1.35218	1.84856	1.08696	0.268753	0.731667	1.06933	-1.05074	0.036526	DOWN
Six3	ENSMUSG00000038805	0.0493905	0.192891	0.121802	0.0245387	0.0334065	0.0732273	-1.47281	0.0368785	DOWN
Bmp8b	ENSMUSG00000002384	0.0568673	0.194394	0.0311863	0.0282607	0	0	-3.32112	0.0370715	DOWN
Arhgap36	ENSMUSG00000036198	0.173861	0.55176	0.238218	0.064793	0.195991	0.150385	-1.22906	0.0376587	DOWN
Hrct1	ENSMUSG00000071001	0.455956	0.371051	0.0833354	0	0	0.150237	-2.59917	0.0384803	DOWN
Gpc2	ENSMUSG00000029510	0.0101102	0.0789896	0.07759	0	0.0182339	0.0199912	-2.12457	0.0416761	DOWN
Gm42531	ENSMUSG00000107178	0.517902	0.239559	0.26891	0.0812633	0.147482	0.242502	-1.123	0.0447033	DOWN
Ccdc110	ENSMUSG00000071104	0.449047	0.239161	0.178976	0.0405665	0.184063	0.0403522	-1.71044	0.0457399	DOWN
Vsx2	ENSMUSG00000021239	0.0360002	0.105474	0.0592086	0	0.0324634	0	-2.62803	0.0466107	DOWN
Kifc1	ENSMUSG00000079553	0.0767885	0.044994	0.134662	0.0457834	0.0138461	0.0151805	-1.77734	0.0466325	DOWN
Ccdc33	ENSMUSG00000037716	0.0930235	0.151387	0.15295	0.0616278	0	0.0919534	-1.37145	0.0467538	DOWN
Lrrc46	ENSMUSG00000020878	0.24773	0.0806875	0.633729	0.0820744	0	0.0816407	-2.55507	0.0479339	DOWN
