# Supplementary material for: Characterization of circRNA-Associated-ceRNA Networks Involved in the Pathogenesis of Postoperative Cognitive Dysfunction in Aging Mice
Source: Front Aging Neurosci. 2022 Apr 4;14:727805. doi: 10.3389/fnagi.2022.727805 (PMC9014220; doi:10.3389/fnagi.2022.727805)
Supplement: Supplementary file 7 [file Table_7.XLSX]

## Sheet: Sheet1
Table S7. CircRNA-associated-ceRNA network under control conditions.
circRNA	miRNA	gene name	transcript id	gene id
mm9_circ_000550	mmu-miR-6938-3p	8-Mar	ENSMUST00000203193	ENSMUSG00000025702
mm9_circ_000550	mmu-miR-6938-3p	Zfp692	ENSMUST00000153510	ENSMUSG00000037243
mm9_circ_000550	mmu-miR-6938-3p	Dnm1	ENSMUST00000202578	ENSMUSG00000026825
mm9_circ_000550	mmu-miR-6938-3p	Arhgap21	ENSMUST00000141298	ENSMUSG00000036591
mm9_circ_000550	mmu-miR-6938-3p	Serpinb6a	ENSMUST00000076532	ENSMUSG00000060147
mm9_circ_000550	mmu-miR-6938-3p	Rbm25	ENSMUST00000182450	ENSMUSG00000010608
mm9_circ_000550	mmu-miR-6938-3p	Bcorl1	ENSMUST00000136348	ENSMUSG00000036959
mm9_circ_000550	mmu-miR-6938-3p	Ppip5k1	ENSMUST00000052029	ENSMUSG00000033526
mm9_circ_000550	mmu-miR-6938-3p	Rnf144b	ENSMUST00000068891	ENSMUSG00000038068
mm9_circ_000550	mmu-miR-6938-3p	Mast4	ENSMUST00000167058	ENSMUSG00000034751
mm9_circ_000550	mmu-miR-6938-3p	Eif4g3	ENSMUST00000084214	ENSMUSG00000028760
mm9_circ_000550	mmu-miR-6938-3p	Zgpat	ENSMUST00000116366	ENSMUSG00000027582
mm9_circ_000550	mmu-miR-6938-3p	Tmem169	ENSMUST00000027380	ENSMUSG00000026188
mm9_circ_000550	mmu-miR-6938-3p	Ttc14	ENSMUST00000199222	ENSMUSG00000027677
mm9_circ_000550	mmu-miR-6938-3p	Fubp1	ENSMUST00000106121	ENSMUSG00000028034
mm9_circ_000550	mmu-miR-6938-3p	Ralgapb	ENSMUST00000109486	ENSMUSG00000027652
mm9_circ_002489	mmu-miR-296-3p	Smpd4	ENSMUST00000163476	ENSMUSG00000005899
mm9_circ_002489	mmu-miR-296-3p	Itgav	ENSMUST00000111740	ENSMUSG00000027087
mm9_circ_002489	mmu-miR-296-3p	Birc6	ENSMUST00000180037	ENSMUSG00000024073
mm9_circ_002489	mmu-miR-296-3p	Wdr17	ENSMUST00000150488	ENSMUSG00000039375
mm9_circ_002489	mmu-miR-296-3p	C530008M17Rik	ENSMUST00000120639	ENSMUSG00000036377
mm9_circ_002489	mmu-miR-296-3p	Pacsin2	ENSMUST00000165095	ENSMUSG00000016664
mm9_circ_002489	mmu-miR-296-3p	Fmnl2	ENSMUST00000049483	ENSMUSG00000036053
mm9_circ_002489	mmu-miR-296-3p	Arhgap21	ENSMUST00000141298	ENSMUSG00000036591
mm9_circ_002489	mmu-miR-296-3p	Prkcb	ENSMUST00000064989	ENSMUSG00000052889
mm9_circ_002489	mmu-miR-296-3p	Trim2	ENSMUST00000107695	ENSMUSG00000027993
mm9_circ_002489	mmu-miR-296-3p	Tsc22d1	ENSMUST00000110888	ENSMUSG00000022010
mm9_circ_002489	mmu-miR-296-3p	Ppapdc1b	ENSMUST00000133117	ENSMUSG00000031570
mm9_circ_002489	mmu-miR-296-3p	Sclt1	ENSMUST00000146125	ENSMUSG00000059834
mm9_circ_002489	mmu-miR-296-3p	3110057O12Rik	ENSMUST00000205065	ENSMUSG00000037818
mm9_circ_002489	mmu-miR-296-3p	Akap1	ENSMUST00000143720	ENSMUSG00000018428
mm9_circ_002489	mmu-miR-296-3p	Cnot3	ENSMUST00000143085	ENSMUSG00000035632
mm9_circ_002489	mmu-miR-296-3p	Nptxr	ENSMUST00000175858	ENSMUSG00000022421
mm9_circ_002489	mmu-miR-296-3p	Phka1	ENSMUST00000043596	ENSMUSG00000034055
mm9_circ_003736	mmu-miR-298-5p	Gtf3c4	ENSMUST00000171404	ENSMUSG00000035666
mm9_circ_003736	mmu-miR-298-5p	Spag1	ENSMUST00000047348	ENSMUSG00000037617
mm9_circ_003736	mmu-miR-298-5p	Prkcb	ENSMUST00000064989	ENSMUSG00000052889
mm9_circ_003736	mmu-miR-298-5p	Arhgap21	ENSMUST00000141298	ENSMUSG00000036591
mm9_circ_003736	mmu-miR-298-5p	Pmp22	ENSMUST00000108702	ENSMUSG00000018217
mm9_circ_003736	mmu-miR-298-5p	Trim2	ENSMUST00000107695	ENSMUSG00000027993
mm9_circ_003736	mmu-miR-298-5p	Wdr17	ENSMUST00000150488	ENSMUSG00000039375
mm9_circ_003736	mmu-miR-298-5p	C530008M17Rik	ENSMUST00000120639	ENSMUSG00000036377
mm9_circ_003736	mmu-miR-298-5p	Dzip1l	ENSMUST00000112884	ENSMUSG00000037784
mm9_circ_003736	mmu-miR-298-5p	Rbbp5	ENSMUST00000190825	ENSMUSG00000026439
mm9_circ_003736	mmu-miR-298-5p	Pex5l	ENSMUST00000193681	ENSMUSG00000027674
mm9_circ_003736	mmu-miR-298-5p	Rai14	ENSMUST00000169385	ENSMUSG00000022246
mm9_circ_003736	mmu-miR-298-5p	Rnf144b	ENSMUST00000068891	ENSMUSG00000038068
mm9_circ_003736	mmu-miR-298-5p	Mid2	ENSMUST00000112988	ENSMUSG00000000266
mm9_circ_003736	mmu-miR-298-5p	Rbm25	ENSMUST00000182450	ENSMUSG00000010608
mm9_circ_003736	mmu-miR-298-5p	Tecpr2	ENSMUST00000169597	ENSMUSG00000021275
mm9_circ_003736	mmu-miR-298-5p	Fmnl2	ENSMUST00000049483	ENSMUSG00000036053
mm9_circ_003736	mmu-miR-298-5p	Sall2	ENSMUST00000135523	ENSMUSG00000049532
mm9_circ_003736	mmu-miR-298-5p	Abcc9	ENSMUST00000100827	ENSMUSG00000030249
mm9_circ_003736	mmu-miR-298-5p	Mast4	ENSMUST00000167058	ENSMUSG00000034751
mm9_circ_003736	mmu-miR-298-5p	Eif4g3	ENSMUST00000084214	ENSMUSG00000028760
mm9_circ_003736	mmu-miR-298-5p	Chtf8	ENSMUST00000175940	ENSMUSG00000046691
mm9_circ_003736	mmu-miR-298-5p	N4bp2	ENSMUST00000201615	ENSMUSG00000037795
mm9_circ_003736	mmu-miR-298-5p	Camta1	ENSMUST00000169423	ENSMUSG00000014592
mm9_circ_003736	mmu-miR-298-5p	Itgam	ENSMUST00000098015	ENSMUSG00000108596
mm9_circ_003736	mmu-miR-298-5p	Fastkd1	ENSMUST00000102706	ENSMUSG00000027086
mm9_circ_003736	mmu-miR-298-5p	Plcd4	ENSMUST00000141412	ENSMUSG00000026173
mm9_circ_003736	mmu-miR-298-5p	Med12	ENSMUST00000117706	ENSMUSG00000079487
mm9_circ_003736	mmu-miR-298-5p	Tsc22d1	ENSMUST00000110888	ENSMUSG00000022010
mm9_circ_003736	mmu-miR-298-5p	Ssrp1	ENSMUST00000168266	ENSMUSG00000027067
mm9_circ_003736	mmu-miR-298-5p	Bcorl1	ENSMUST00000136348	ENSMUSG00000036959
mm9_circ_003736	mmu-miR-298-5p	Smpd4	ENSMUST00000163476	ENSMUSG00000005899
mm9_circ_003736	mmu-miR-298-5p	Pex3	ENSMUST00000105539	ENSMUSG00000019809
mm9_circ_003736	mmu-miR-298-5p	Zgpat	ENSMUST00000116366	ENSMUSG00000027582
mm9_circ_003736	mmu-miR-615-3p	Jdp2	ENSMUST00000177587	ENSMUSG00000034271
mm9_circ_003736	mmu-miR-615-3p	Gtf3c4	ENSMUST00000171404	ENSMUSG00000035666
mm9_circ_003736	mmu-miR-615-3p	Camta1	ENSMUST00000169423	ENSMUSG00000014592
mm9_circ_003736	mmu-miR-615-3p	Spag1	ENSMUST00000047348	ENSMUSG00000037617
mm9_circ_003736	mmu-miR-615-3p	Golgb1	ENSMUST00000135406	ENSMUSG00000034243
mm9_circ_003736	mmu-miR-615-3p	Nptxr	ENSMUST00000175858	ENSMUSG00000022421
mm9_circ_003736	mmu-miR-615-3p	Ttc14	ENSMUST00000199222	ENSMUSG00000027677
mm9_circ_003736	mmu-miR-615-3p	Ppfia3	ENSMUST00000003961	ENSMUSG00000003863
mm9_circ_003736	mmu-miR-615-3p	Itgam	ENSMUST00000098015	ENSMUSG00000108596
mm9_circ_003736	mmu-miR-615-3p	Nadk2	ENSMUST00000189437	ENSMUSG00000022253
mm9_circ_003736	mmu-miR-615-3p	Trmt1l	ENSMUST00000065625	ENSMUSG00000053286
mm9_circ_003736	mmu-miR-615-3p	Cnot3	ENSMUST00000143085	ENSMUSG00000035632
mm9_circ_003736	mmu-miR-615-3p	Mast4	ENSMUST00000167058	ENSMUSG00000034751
mm9_circ_003736	mmu-miR-615-3p	Pex5l	ENSMUST00000193681	ENSMUSG00000027674
mm9_circ_003736	mmu-miR-6938-3p	Zfp692	ENSMUST00000153510	ENSMUSG00000037243
mm9_circ_003736	mmu-miR-6938-3p	Dnm1	ENSMUST00000202578	ENSMUSG00000026825
mm9_circ_003736	mmu-miR-6938-3p	Arhgap21	ENSMUST00000141298	ENSMUSG00000036591
mm9_circ_003736	mmu-miR-6938-3p	Serpinb6a	ENSMUST00000076532	ENSMUSG00000060147
mm9_circ_003736	mmu-miR-6938-3p	Rbm25	ENSMUST00000182450	ENSMUSG00000010608
mm9_circ_003736	mmu-miR-6938-3p	Bcorl1	ENSMUST00000136348	ENSMUSG00000036959
mm9_circ_003736	mmu-miR-6938-3p	Ppip5k1	ENSMUST00000052029	ENSMUSG00000033526
mm9_circ_003736	mmu-miR-6938-3p	Rnf144b	ENSMUST00000068891	ENSMUSG00000038068
mm9_circ_003736	mmu-miR-6938-3p	Mast4	ENSMUST00000167058	ENSMUSG00000034751
mm9_circ_003736	mmu-miR-6938-3p	Eif4g3	ENSMUST00000084214	ENSMUSG00000028760
mm9_circ_003736	mmu-miR-6938-3p	Zgpat	ENSMUST00000116366	ENSMUSG00000027582
mm9_circ_003736	mmu-miR-6938-3p	Tmem169	ENSMUST00000027380	ENSMUSG00000026188
mm9_circ_003736	mmu-miR-6938-3p	Ttc14	ENSMUST00000199222	ENSMUSG00000027677
mm9_circ_003736	mmu-miR-6938-3p	Fubp1	ENSMUST00000106121	ENSMUSG00000028034
mm9_circ_003736	mmu-miR-6938-3p	Ralgapb	ENSMUST00000109486	ENSMUSG00000027652
mm9_circ_003736	mmu-miR-7056-5p	Sall2	ENSMUST00000135523	ENSMUSG00000049532
mm9_circ_003736	mmu-miR-7056-5p	Peg10	ENSMUST00000176204	ENSMUSG00000092035
mm9_circ_003736	mmu-miR-7056-5p	Rdx	ENSMUST00000163153	ENSMUSG00000032050
mm9_circ_003736	mmu-miR-7056-5p	Eif4g3	ENSMUST00000084214	ENSMUSG00000028760
mm9_circ_003736	mmu-miR-7056-5p	Msh3	ENSMUST00000185852	ENSMUSG00000014850
mm9_circ_003736	mmu-miR-7056-5p	Ppfia3	ENSMUST00000003961	ENSMUSG00000003863
mm9_circ_003736	mmu-miR-7056-5p	Rbm25	ENSMUST00000182450	ENSMUSG00000010608
mm9_circ_003736	mmu-miR-7056-5p	Pdp1	ENSMUST00000108299	ENSMUSG00000049225
mm9_circ_003736	mmu-miR-7056-5p	Smpd4	ENSMUST00000163476	ENSMUSG00000005899
mm9_circ_003736	mmu-miR-7056-5p	Tecpr2	ENSMUST00000169597	ENSMUSG00000021275
mm9_circ_003736	mmu-miR-7056-5p	Trim2	ENSMUST00000107695	ENSMUSG00000027993
mm9_circ_003736	mmu-miR-7056-5p	Zgpat	ENSMUST00000116366	ENSMUSG00000027582
mm9_circ_003736	mmu-miR-7056-5p	Dmtf1	ENSMUST00000184888	ENSMUSG00000042508
mm9_circ_003736	mmu-miR-7056-5p	Smad5	ENSMUST00000109876	ENSMUSG00000021540
mm9_circ_003736	mmu-miR-7056-5p	Nedd9	ENSMUST00000021794	ENSMUSG00000021365
mm9_circ_003736	mmu-miR-7056-5p	Med12	ENSMUST00000117706	ENSMUSG00000079487
mm9_circ_003736	mmu-miR-7056-5p	Prkcb	ENSMUST00000064989	ENSMUSG00000052889
mm9_circ_003736	mmu-miR-7056-5p	Ralgapb	ENSMUST00000109486	ENSMUSG00000027652
mm9_circ_003736	mmu-miR-7056-5p	Ttc14	ENSMUST00000199222	ENSMUSG00000027677
mm9_circ_003736	mmu-miR-7056-5p	Bcorl1	ENSMUST00000136348	ENSMUSG00000036959
mm9_circ_003736	mmu-miR-7056-5p	Tbcel	ENSMUST00000125995	ENSMUSG00000037287
mm9_circ_003736	mmu-miR-7056-5p	Cnot3	ENSMUST00000143085	ENSMUSG00000035632
mm9_circ_003736	mmu-miR-7056-5p	Celf1	ENSMUST00000177642	ENSMUSG00000005506
mm9_circ_003736	mmu-miR-7056-5p	Itgav	ENSMUST00000111740	ENSMUSG00000027087
mm9_circ_003736	mmu-miR-7056-5p	Fmnl2	ENSMUST00000049483	ENSMUSG00000036053
mm9_circ_003736	mmu-miR-7056-5p	Pacsin2	ENSMUST00000165095	ENSMUSG00000016664
mm9_circ_003736	mmu-miR-7056-5p	AW554918	ENSMUST00000165400	ENSMUSG00000033632
mm9_circ_003736	mmu-miR-7056-5p	Arhgap21	ENSMUST00000141298	ENSMUSG00000036591
mm9_circ_003736	mmu-miR-7056-5p	Tsc22d1	ENSMUST00000110888	ENSMUSG00000022010
mm9_circ_003736	mmu-miR-7056-5p	Snrpn	ENSMUST00000098402	ENSMUSG00000102252
mm9_circ_003736	mmu-miR-7056-5p	Ppip5k1	ENSMUST00000052029	ENSMUSG00000033526
mm9_circ_001571	mmu-miR-296-5p	Prdm16	ENSMUST00000105636	ENSMUSG00000039410
mm9_circ_001571	mmu-miR-296-5p	Ntng2	ENSMUST00000048455	ENSMUSG00000035513
mm9_circ_001571	mmu-miR-296-5p	Kcnq5	ENSMUST00000115300	ENSMUSG00000028033
mm9_circ_001571	mmu-miR-296-5p	Ttyh1	ENSMUST00000032594	ENSMUSG00000030428
mm9_circ_001571	mmu-miR-296-5p	Zfp800	ENSMUST00000123098	ENSMUSG00000039841
mm9_circ_001571	mmu-miR-296-5p	Txlna	ENSMUST00000046425	ENSMUSG00000053841
mm9_circ_001571	mmu-miR-296-5p	Megf8	ENSMUST00000153077	ENSMUSG00000045039
mm9_circ_001571	mmu-miR-296-5p	Ctage5	ENSMUST00000176322	ENSMUSG00000021000
mm9_circ_001571	mmu-miR-296-5p	Tcof1	ENSMUST00000176630	ENSMUSG00000024613
mm9_circ_001571	mmu-miR-296-5p	Egfl7	ENSMUST00000166920	ENSMUSG00000026921
mm9_circ_001571	mmu-miR-296-5p	Synj2	ENSMUST00000115788	ENSMUSG00000023805
mm9_circ_001571	mmu-miR-296-5p	Trmt1	ENSMUST00000109767	ENSMUSG00000001909
mm9_circ_001571	mmu-miR-296-5p	Wars	ENSMUST00000161154	ENSMUSG00000021266
mm9_circ_001571	mmu-miR-296-5p	Tbkbp1	ENSMUST00000107615	ENSMUSG00000038517
mm9_circ_001571	mmu-miR-296-5p	Ildr2	ENSMUST00000192638	ENSMUSG00000040612
mm9_circ_001571	mmu-miR-296-5p	Slc6a8	ENSMUST00000114465	ENSMUSG00000019558
mm9_circ_001571	mmu-miR-296-5p	Plec	ENSMUST00000023226	ENSMUSG00000022565
mm9_circ_001571	mmu-miR-296-5p	Tbc1d9	ENSMUST00000034145	ENSMUSG00000031709
mm9_circ_001571	mmu-miR-296-5p	Apbb1	ENSMUST00000189378	ENSMUSG00000037032
mm9_circ_001571	mmu-miR-296-5p	Epb41l1	ENSMUST00000103136	ENSMUSG00000027624
mm9_circ_001571	mmu-miR-296-5p	Rnf144a	ENSMUST00000062149	ENSMUSG00000020642
mm9_circ_001571	mmu-miR-296-5p	Klhl22	ENSMUST00000117192	ENSMUSG00000022750
mm9_circ_001571	mmu-miR-296-5p	Golga1	ENSMUST00000153914	ENSMUSG00000026754
mm9_circ_001571	mmu-miR-296-5p	Ttpal	ENSMUST00000109405	ENSMUSG00000017679
mm9_circ_001571	mmu-miR-296-5p	Syt2	ENSMUST00000121990	ENSMUSG00000026452
mm9_circ_001571	mmu-miR-296-5p	Cdc14b	ENSMUST00000039318	ENSMUSG00000033102
mm9_circ_001571	mmu-miR-296-5p	Dmap1	ENSMUST00000129510	ENSMUSG00000009640
mm9_circ_001571	mmu-miR-296-5p	Orai1	ENSMUST00000121652	ENSMUSG00000049686
mm9_circ_001571	mmu-miR-296-5p	Map7d1	ENSMUST00000125981	ENSMUSG00000028849
mm9_circ_001571	mmu-miR-296-5p	Atp2b2	ENSMUST00000152831	ENSMUSG00000030302
mm9_circ_001571	mmu-miR-296-5p	Gmppa	ENSMUST00000188097	ENSMUSG00000033021
mm9_circ_001571	mmu-miR-296-5p	Rai1	ENSMUST00000102688	ENSMUSG00000062115
mm9_circ_001571	mmu-miR-296-5p	Kmt2b	ENSMUST00000131002	ENSMUSG00000006307
mm9_circ_001571	mmu-miR-296-5p	Man2a2	ENSMUST00000205318	ENSMUSG00000038886
mm9_circ_001571	mmu-miR-296-5p	Ttll3	ENSMUST00000032414	ENSMUSG00000030276
mm9_circ_001571	mmu-miR-296-5p	Elmo2	ENSMUST00000094329	ENSMUSG00000017670
mm9_circ_001571	mmu-miR-296-5p	Anxa7	ENSMUST00000065504	ENSMUSG00000021814
mm9_circ_001571	mmu-miR-296-5p	Rell2	ENSMUST00000070709	ENSMUSG00000044024
mm9_circ_001571	mmu-miR-296-5p	Kif1c	ENSMUST00000137119	ENSMUSG00000020821
mm9_circ_001571	mmu-miR-296-5p	Hipk2	ENSMUST00000160360	ENSMUSG00000061436
mm9_circ_001571	mmu-miR-296-5p	Adam15	ENSMUST00000074582	ENSMUSG00000028041
mm9_circ_001571	mmu-miR-296-5p	Kbtbd8	ENSMUST00000119582	ENSMUSG00000030031
mm9_circ_001571	mmu-miR-296-5p	Sp2	ENSMUST00000107623	ENSMUSG00000018678
mm9_circ_001571	mmu-miR-296-5p	Lss	ENSMUST00000048678	ENSMUSG00000033105
mm9_circ_001571	mmu-miR-296-5p	Bsn	ENSMUST00000124763	ENSMUSG00000032589
mm9_circ_001571	mmu-miR-296-5p	Pcdhgb4	ENSMUST00000195363	ENSMUSG00000103585
mm9_circ_001571	mmu-miR-296-5p	Dis3l	ENSMUST00000120760	ENSMUSG00000032396
mm9_circ_001571	mmu-miR-296-5p	Mllt6	ENSMUST00000107586	ENSMUSG00000038437
mm9_circ_001571	mmu-miR-296-5p	Kirrel	ENSMUST00000107618	ENSMUSG00000041734
mm9_circ_002005	mmu-miR-298-5p	1110051M20Rik	ENSMUST00000094835	ENSMUSG00000040591
mm9_circ_002005	mmu-miR-298-5p	Ttll3	ENSMUST00000032414	ENSMUSG00000030276
mm9_circ_002005	mmu-miR-298-5p	Rnf144a	ENSMUST00000062149	ENSMUSG00000020642
mm9_circ_002005	mmu-miR-298-5p	Apbb1	ENSMUST00000189378	ENSMUSG00000037032
mm9_circ_002005	mmu-miR-298-5p	Scn8a	ENSMUST00000108909	ENSMUSG00000023033
mm9_circ_002005	mmu-miR-298-5p	Trrap	ENSMUST00000038980	ENSMUSG00000045482
mm9_circ_002005	mmu-miR-298-5p	Plch1	ENSMUST00000159676	ENSMUSG00000036834
mm9_circ_002005	mmu-miR-298-5p	Slc12a5	ENSMUST00000202223	ENSMUSG00000017740
mm9_circ_002005	mmu-miR-298-5p	Cbfa2t3	ENSMUST00000064674	ENSMUSG00000006362
mm9_circ_002005	mmu-miR-298-5p	Man2a2	ENSMUST00000205318	ENSMUSG00000038886
mm9_circ_002005	mmu-miR-298-5p	Syt2	ENSMUST00000121990	ENSMUSG00000026452
mm9_circ_002005	mmu-miR-298-5p	Ttyh1	ENSMUST00000032594	ENSMUSG00000030428
mm9_circ_002005	mmu-miR-298-5p	Dis3l	ENSMUST00000120760	ENSMUSG00000032396
mm9_circ_002005	mmu-miR-298-5p	Plec	ENSMUST00000023226	ENSMUSG00000022565
mm9_circ_002005	mmu-miR-298-5p	Brpf1	ENSMUST00000204198	ENSMUSG00000001632
mm9_circ_002005	mmu-miR-298-5p	Tcof1	ENSMUST00000176630	ENSMUSG00000024613
mm9_circ_002005	mmu-miR-298-5p	Atp8a1	ENSMUST00000200955	ENSMUSG00000037685
mm9_circ_002005	mmu-miR-298-5p	Rab11b	ENSMUST00000173860	ENSMUSG00000077450
mm9_circ_002005	mmu-miR-298-5p	Epb41l1	ENSMUST00000103136	ENSMUSG00000027624
mm9_circ_002005	mmu-miR-298-5p	Megf8	ENSMUST00000153077	ENSMUSG00000045039
mm9_circ_002005	mmu-miR-298-5p	Syne2	ENSMUST00000139204	ENSMUSG00000063450
mm9_circ_002005	mmu-miR-298-5p	Atxn2l	ENSMUST00000166682	ENSMUSG00000032637
mm9_circ_002005	mmu-miR-298-5p	Pak3	ENSMUST00000112868	ENSMUSG00000031284
mm9_circ_002005	mmu-miR-298-5p	Gpatch1	ENSMUST00000131143	ENSMUSG00000063808
mm9_circ_002005	mmu-miR-298-5p	Gnas	ENSMUST00000186907	ENSMUSG00000027523
mm9_circ_002005	mmu-miR-298-5p	Cdc14b	ENSMUST00000039318	ENSMUSG00000033102
mm9_circ_002005	mmu-miR-298-5p	Trim9	ENSMUST00000110520	ENSMUSG00000021071
mm9_circ_002005	mmu-miR-298-5p	Stxbp2	ENSMUST00000004745	ENSMUSG00000004626
mm9_circ_002005	mmu-miR-298-5p	Exoc7	ENSMUST00000106411	ENSMUSG00000020792
mm9_circ_002005	mmu-miR-298-5p	Pgbd1	ENSMUST00000122872	ENSMUSG00000055313
mm9_circ_002005	mmu-miR-298-5p	Pum2	ENSMUST00000111123	ENSMUSG00000020594
mm9_circ_002005	mmu-miR-298-5p	Kcnk13	ENSMUST00000160413	ENSMUSG00000045404
mm9_circ_002005	mmu-miR-298-5p	Zfp518b	ENSMUST00000179555	ENSMUSG00000046572
mm9_circ_002005	mmu-miR-298-5p	Osgep	ENSMUST00000159292	ENSMUSG00000006289
mm9_circ_002005	mmu-miR-298-5p	2810474O19Rik	ENSMUST00000189932	ENSMUSG00000032712
mm9_circ_002005	mmu-miR-298-5p	Ildr2	ENSMUST00000192638	ENSMUSG00000040612
mm9_circ_002005	mmu-miR-298-5p	Pxylp1	ENSMUST00000078478	ENSMUSG00000043587
mm9_circ_002005	mmu-miR-298-5p	Tbkbp1	ENSMUST00000107615	ENSMUSG00000038517
mm9_circ_002005	mmu-miR-298-5p	Arvcf	ENSMUST00000115614	ENSMUSG00000000325
mm9_circ_002005	mmu-miR-298-5p	Syngap1	ENSMUST00000081285	ENSMUSG00000067629
mm9_circ_002005	mmu-miR-298-5p	Dot1l	ENSMUST00000138505	ENSMUSG00000061589
mm9_circ_002005	mmu-miR-298-5p	Ecsit	ENSMUST00000098937	ENSMUSG00000066839
mm9_circ_002005	mmu-miR-298-5p	L1cam	ENSMUST00000114430	ENSMUSG00000031391
mm9_circ_002005	mmu-miR-298-5p	Kif1c	ENSMUST00000137119	ENSMUSG00000020821
mm9_circ_002005	mmu-miR-298-5p	Ikbkg	ENSMUST00000164101	ENSMUSG00000004221
mm9_circ_002005	mmu-miR-298-5p	Slc15a4	ENSMUST00000124569	ENSMUSG00000029416
mm9_circ_002005	mmu-miR-298-5p	Steap2	ENSMUST00000115425	ENSMUSG00000015653
mm9_circ_002005	mmu-miR-298-5p	Hdac6	ENSMUST00000115642	ENSMUSG00000031161
mm9_circ_002005	mmu-miR-298-5p	Bsn	ENSMUST00000124763	ENSMUSG00000032589
mm9_circ_002005	mmu-miR-298-5p	Tank	ENSMUST00000078074	ENSMUSG00000064289
mm9_circ_002005	mmu-miR-298-5p	Anxa7	ENSMUST00000065504	ENSMUSG00000021814
mm9_circ_002005	mmu-miR-298-5p	S100pbp	ENSMUST00000106059	ENSMUSG00000040928
mm9_circ_002005	mmu-miR-298-5p	Cul5	ENSMUST00000166367	ENSMUSG00000032030
mm9_circ_002005	mmu-miR-298-5p	Arid3b	ENSMUST00000004780	ENSMUSG00000004661
mm9_circ_002005	mmu-miR-298-5p	Ydjc	ENSMUST00000142576	ENSMUSG00000041774
mm9_circ_002005	mmu-miR-298-5p	Lss	ENSMUST00000048678	ENSMUSG00000033105
mm9_circ_002005	mmu-miR-298-5p	Fam219b	ENSMUST00000093833	ENSMUSG00000032305
mm9_circ_002005	mmu-miR-298-5p	Rell2	ENSMUST00000070709	ENSMUSG00000044024
mm9_circ_002005	mmu-miR-298-5p	Taok3	ENSMUST00000179276	ENSMUSG00000061288
mm9_circ_002005	mmu-miR-298-5p	Mllt6	ENSMUST00000107586	ENSMUSG00000038437
mm9_circ_002005	mmu-miR-298-5p	Psmd11	ENSMUST00000174743	ENSMUSG00000017428
mm9_circ_002005	mmu-miR-298-5p	Dlx6	ENSMUST00000160937	ENSMUSG00000029754
mm9_circ_002005	mmu-miR-298-5p	Kirrel	ENSMUST00000107618	ENSMUSG00000041734
mm9_circ_002005	mmu-miR-298-5p	Pnck	ENSMUST00000114473	ENSMUSG00000002012
mm9_circ_002005	mmu-miR-298-5p	Rab3d	ENSMUST00000122211	ENSMUSG00000019066
mm9_circ_002005	mmu-miR-298-5p	Sp2	ENSMUST00000107623	ENSMUSG00000018678
mm9_circ_002005	mmu-miR-298-5p	Kmt2b	ENSMUST00000131002	ENSMUSG00000006307
mm9_circ_002005	mmu-miR-298-5p	Zmiz1	ENSMUST00000007961	ENSMUSG00000007817
mm9_circ_002005	mmu-miR-298-5p	Anks1	ENSMUST00000139173	ENSMUSG00000024219
mm9_circ_002005	mmu-miR-298-5p	Lrmp	ENSMUST00000135984	ENSMUSG00000030263
mm9_circ_002005	mmu-miR-298-5p	Arhgef4	ENSMUST00000047664	ENSMUSG00000037509
mm9_circ_002005	mmu-miR-298-5p	Slc16a11	ENSMUST00000126388	ENSMUSG00000040938
mm9_circ_002005	mmu-miR-298-5p	Klhl22	ENSMUST00000117192	ENSMUSG00000022750
mm9_circ_002005	mmu-miR-298-5p	Pou2f1	ENSMUST00000160260	ENSMUSG00000026565
mm9_circ_002005	mmu-miR-298-5p	Ptk2b	ENSMUST00000089250	ENSMUSG00000059456
mm9_circ_002005	mmu-miR-298-5p	Rai1	ENSMUST00000102688	ENSMUSG00000062115
mm9_circ_002005	mmu-miR-298-5p	Nckap5	ENSMUST00000161954	ENSMUSG00000049690
mm9_circ_002005	mmu-miR-298-5p	Nfyc	ENSMUST00000043429	ENSMUSG00000032897
mm9_circ_002005	mmu-miR-298-5p	Kcnq5	ENSMUST00000115300	ENSMUSG00000028033
mm9_circ_002005	mmu-miR-298-5p	Pcdhgb4	ENSMUST00000195363	ENSMUSG00000103585
mm9_circ_002005	mmu-miR-298-5p	Adam15	ENSMUST00000074582	ENSMUSG00000028041
mm9_circ_002005	mmu-miR-298-5p	Gprasp1	ENSMUST00000113147	ENSMUSG00000043384
mm9_circ_002005	mmu-miR-298-5p	Mpv17l	ENSMUST00000141971	ENSMUSG00000022679
mm9_circ_002005	mmu-miR-298-5p	Il6st	ENSMUST00000070731	ENSMUSG00000021756
mm9_circ_002005	mmu-miR-298-5p	Ttpal	ENSMUST00000109405	ENSMUSG00000017679
mm9_circ_002005	mmu-miR-298-5p	Cntn2	ENSMUST00000190601	ENSMUSG00000053024
mm9_circ_002005	mmu-miR-298-5p	Prdm16	ENSMUST00000105636	ENSMUSG00000039410
mm9_circ_002005	mmu-miR-298-5p	Lgals3bp	ENSMUST00000144529	ENSMUSG00000033880
mm9_circ_002005	mmu-miR-298-5p	Pbrm1	ENSMUST00000112092	ENSMUSG00000042323
mm9_circ_002005	mmu-miR-298-5p	Trmt1	ENSMUST00000109767	ENSMUSG00000001909
mm9_circ_002179	mmu-miR-7056-5p	Pik3cd	ENSMUST00000038859	ENSMUSG00000039936
mm9_circ_002179	mmu-miR-7056-5p	Plec	ENSMUST00000023226	ENSMUSG00000022565
mm9_circ_002179	mmu-miR-7056-5p	Alg11	ENSMUST00000110737	ENSMUSG00000063362
mm9_circ_002179	mmu-miR-7056-5p	Pcdhgb4	ENSMUST00000195363	ENSMUSG00000103585
mm9_circ_002179	mmu-miR-7056-5p	Eef2k	ENSMUST00000047875	ENSMUSG00000035064
mm9_circ_002179	mmu-miR-7056-5p	Mcrs1	ENSMUST00000163506	ENSMUSG00000037570
mm9_circ_002179	mmu-miR-7056-5p	Anks1	ENSMUST00000139173	ENSMUSG00000024219
mm9_circ_002179	mmu-miR-7056-5p	Dnlz	ENSMUST00000028295	ENSMUSG00000075467
mm9_circ_002179	mmu-miR-7056-5p	L1cam	ENSMUST00000114430	ENSMUSG00000031391
mm9_circ_002179	mmu-miR-7056-5p	Gtf3c2	ENSMUST00000088010	ENSMUSG00000106864
mm9_circ_002179	mmu-miR-7056-5p	Srl	ENSMUST00000090500	ENSMUSG00000022519
mm9_circ_002179	mmu-miR-7056-5p	Slc16a11	ENSMUST00000126388	ENSMUSG00000040938
mm9_circ_002179	mmu-miR-7056-5p	Trrap	ENSMUST00000038980	ENSMUSG00000045482
mm9_circ_002179	mmu-miR-7056-5p	Lair1	ENSMUST00000068865	ENSMUSG00000055541
mm9_circ_002179	mmu-miR-7056-5p	Txlna	ENSMUST00000046425	ENSMUSG00000053841
mm9_circ_002179	mmu-miR-7056-5p	Epb41l1	ENSMUST00000103136	ENSMUSG00000027624
mm9_circ_002179	mmu-miR-7056-5p	Plekha5	ENSMUST00000203483	ENSMUSG00000030231
mm9_circ_002179	mmu-miR-7056-5p	Mllt6	ENSMUST00000107586	ENSMUSG00000038437
mm9_circ_002179	mmu-miR-7056-5p	Ctage5	ENSMUST00000176322	ENSMUSG00000021000
mm9_circ_002179	mmu-miR-7056-5p	Pou2f1	ENSMUST00000160260	ENSMUSG00000026565
mm9_circ_002179	mmu-miR-7056-5p	Pbrm1	ENSMUST00000112092	ENSMUSG00000042323
mm9_circ_002179	mmu-miR-7056-5p	Kbtbd8	ENSMUST00000119582	ENSMUSG00000030031
mm9_circ_002179	mmu-miR-7056-5p	Scn8a	ENSMUST00000108909	ENSMUSG00000023033
mm9_circ_002179	mmu-miR-7056-5p	Tbkbp1	ENSMUST00000107615	ENSMUSG00000038517
mm9_circ_002179	mmu-miR-7056-5p	Gnas	ENSMUST00000186907	ENSMUSG00000027523
mm9_circ_002179	mmu-miR-7056-5p	Trp53inp1	ENSMUST00000132010	ENSMUSG00000028211
mm9_circ_002179	mmu-miR-7056-5p	Adprhl2	ENSMUST00000102617	ENSMUSG00000042558
mm9_circ_002179	mmu-miR-7056-5p	Rell2	ENSMUST00000070709	ENSMUSG00000044024
mm9_circ_002179	mmu-miR-7056-5p	Psmd11	ENSMUST00000174743	ENSMUSG00000017428
mm9_circ_002179	mmu-miR-7056-5p	Apbb1	ENSMUST00000189378	ENSMUSG00000037032
mm9_circ_002179	mmu-miR-7056-5p	Ptgds	ENSMUST00000114251	ENSMUSG00000015090
mm9_circ_002179	mmu-miR-7056-5p	Atxn2l	ENSMUST00000166682	ENSMUSG00000032637
mm9_circ_002179	mmu-miR-7056-5p	Nckap5	ENSMUST00000161954	ENSMUSG00000049690
mm9_circ_002179	mmu-miR-7056-5p	Rai1	ENSMUST00000102688	ENSMUSG00000062115
mm9_circ_002179	mmu-miR-7056-5p	Etnk1	ENSMUST00000205256	ENSMUSG00000030275
mm9_circ_002179	mmu-miR-7056-5p	Rab3d	ENSMUST00000122211	ENSMUSG00000019066
mm9_circ_002179	mmu-miR-7056-5p	Pak3	ENSMUST00000112868	ENSMUSG00000031284
mm9_circ_002179	mmu-miR-7056-5p	Prkacb	ENSMUST00000005164	ENSMUSG00000005034
mm9_circ_002179	mmu-miR-7056-5p	Dmap1	ENSMUST00000129510	ENSMUSG00000009640
mm9_circ_002179	mmu-miR-7056-5p	Plch1	ENSMUST00000159676	ENSMUSG00000036834
mm9_circ_002179	mmu-miR-7056-5p	Dot1l	ENSMUST00000138505	ENSMUSG00000061589
mm9_circ_002179	mmu-miR-7056-5p	Hipk2	ENSMUST00000160360	ENSMUSG00000061436
mm9_circ_002179	mmu-miR-7056-5p	Zfp518b	ENSMUST00000179555	ENSMUSG00000046572
mm9_circ_002179	mmu-miR-7056-5p	Prdm16	ENSMUST00000105636	ENSMUSG00000039410
mm9_circ_002179	mmu-miR-7056-5p	Zfp219	ENSMUST00000166169	ENSMUSG00000049295
mm9_circ_002179	mmu-miR-7056-5p	Adam15	ENSMUST00000074582	ENSMUSG00000028041
mm9_circ_002179	mmu-miR-7056-5p	Lss	ENSMUST00000048678	ENSMUSG00000033105
mm9_circ_002179	mmu-miR-7056-5p	Slc6a8	ENSMUST00000114465	ENSMUSG00000019558
mm9_circ_002179	mmu-miR-7056-5p	Abhd14a	ENSMUST00000048685	ENSMUSG00000042210
mm9_circ_002179	mmu-miR-7056-5p	Megf8	ENSMUST00000153077	ENSMUSG00000045039
mm9_circ_002179	mmu-miR-7056-5p	Map7d1	ENSMUST00000125981	ENSMUSG00000028849
mm9_circ_002179	mmu-miR-7056-5p	Amigo1	ENSMUST00000050909	ENSMUSG00000050947
mm9_circ_002179	mmu-miR-7056-5p	Eif2ak4	ENSMUST00000005233	ENSMUSG00000005102
mm9_circ_002179	mmu-miR-7056-5p	Med12l	ENSMUST00000029393	ENSMUSG00000056476
mm9_circ_002179	mmu-miR-7056-5p	Las1l	ENSMUST00000113864	ENSMUSG00000057421
mm9_circ_002179	mmu-miR-7056-5p	Hdac6	ENSMUST00000115642	ENSMUSG00000031161
mm9_circ_002179	mmu-miR-7056-5p	Ptk2b	ENSMUST00000089250	ENSMUSG00000059456
mm9_circ_002179	mmu-miR-7056-5p	Taok3	ENSMUST00000179276	ENSMUSG00000061288
mm9_circ_002179	mmu-miR-7056-5p	Alkbh1	ENSMUST00000162961	ENSMUSG00000079036
mm9_circ_002179	mmu-miR-7056-5p	Dpysl5	ENSMUST00000088081	ENSMUSG00000029168
mm9_circ_002179	mmu-miR-7056-5p	Tinagl1	ENSMUST00000105998	ENSMUSG00000028776
mm9_circ_002179	mmu-miR-7056-5p	Zmiz1	ENSMUST00000007961	ENSMUSG00000007817
mm9_circ_002179	mmu-miR-7056-5p	Rasl10b	ENSMUST00000108140	ENSMUSG00000020684
