# Supplementary material for: Characterization of circRNA-Associated-ceRNA Networks Involved in the Pathogenesis of Postoperative Cognitive Dysfunction in Aging Mice
Source: Front Aging Neurosci. 2022 Apr 4;14:727805. doi: 10.3389/fnagi.2022.727805 (PMC9014220; doi:10.3389/fnagi.2022.727805)
Supplement: Supplementary file 8 [file Table_8.XLSX]

## Sheet: Sheet1
Table S8. CircRNA-associated-ceRNA network under anesthesia/surgery conditions.
circRNA	miRNA	gene name	transcript id	gene id
mm9_circ_003736	mmu-miR-18a-3p	Mina	ENSMUST00000160571	ENSMUSG00000022724
mm9_circ_003736	mmu-miR-18a-3p	Sox6	ENSMUST00000106612	ENSMUSG00000051910
mm9_circ_003736	mmu-miR-18a-3p	Cds2	ENSMUST00000089461	ENSMUSG00000058793
mm9_circ_003736	mmu-miR-18a-3p	Zbtb34	ENSMUST00000091037	ENSMUSG00000068966
mm9_circ_003736	mmu-miR-18a-3p	Jade1	ENSMUST00000163764	ENSMUSG00000025764
mm9_circ_003736	mmu-miR-18a-3p	Trabd	ENSMUST00000081702	ENSMUSG00000015363
mm9_circ_003736	mmu-miR-18a-3p	Cbs	ENSMUST00000078509	ENSMUSG00000024039
mm9_circ_003736	mmu-miR-18a-3p	Plxnb3	ENSMUST00000146812	ENSMUSG00000031385
mm9_circ_003736	mmu-miR-18a-3p	Ppp1r16a	ENSMUST00000150399	ENSMUSG00000033819
mm9_circ_003736	mmu-miR-18a-3p	Pphln1	ENSMUST00000165935	ENSMUSG00000036167
mm9_circ_003736	mmu-miR-18a-3p	Orai2	ENSMUST00000196454	ENSMUSG00000039747
mm9_circ_003736	mmu-miR-18a-3p	Clip1	ENSMUST00000031382	ENSMUSG00000049550
mm9_circ_003736	mmu-miR-18a-3p	Mrps23	ENSMUST00000118784	ENSMUSG00000023723
mm9_circ_003736	mmu-miR-18a-3p	Rfx5	ENSMUST00000137088	ENSMUSG00000005774
mm9_circ_003736	mmu-miR-18a-3p	Sec16a	ENSMUST00000091252	ENSMUSG00000026924
mm9_circ_003736	mmu-miR-18a-3p	Pbrm1	ENSMUST00000112095	ENSMUSG00000042323
mm9_circ_003736	mmu-miR-18a-3p	Mtmr3	ENSMUST00000109943	ENSMUSG00000034354
mm9_circ_003736	mmu-miR-18a-3p	Pum2	ENSMUST00000111123	ENSMUSG00000020594
mm9_circ_003736	mmu-miR-18a-3p	Abat	ENSMUST00000115839	ENSMUSG00000057880
mm9_circ_003736	mmu-miR-18a-3p	Wdr11	ENSMUST00000084519	ENSMUSG00000042055
mm9_circ_003736	mmu-miR-18a-3p	Ep400	ENSMUST00000112435	ENSMUSG00000029505
mm9_circ_003736	mmu-miR-18a-3p	Wwtr1	ENSMUST00000120977	ENSMUSG00000027803
mm9_circ_003736	mmu-miR-18a-3p	Tbc1d24	ENSMUST00000168410	ENSMUSG00000036473
mm9_circ_003736	mmu-miR-18a-3p	Apbb2	ENSMUST00000159786	ENSMUSG00000029207
mm9_circ_003736	mmu-miR-18a-3p	Prpf6	ENSMUST00000002529	ENSMUSG00000002455
mm9_circ_003736	mmu-miR-18a-3p	Fam73b	ENSMUST00000100214	ENSMUSG00000026858
mm9_circ_003736	mmu-miR-18a-3p	Pnkd	ENSMUST00000087225	ENSMUSG00000026179
mm9_circ_003736	mmu-miR-298-5p	Tbc1d24	ENSMUST00000168410	ENSMUSG00000036473
mm9_circ_003736	mmu-miR-298-5p	Phc3	ENSMUST00000168645	ENSMUSG00000037652
mm9_circ_003736	mmu-miR-298-5p	Pbrm1	ENSMUST00000112095	ENSMUSG00000042323
mm9_circ_003736	mmu-miR-298-5p	Capzb	ENSMUST00000150077	ENSMUSG00000028745
mm9_circ_003736	mmu-miR-298-5p	Acer2	ENSMUST00000045224	ENSMUSG00000038007
mm9_circ_003736	mmu-miR-298-5p	Tctn1	ENSMUST00000141281	ENSMUSG00000038593
mm9_circ_003736	mmu-miR-298-5p	Zfp516	ENSMUST00000171238	ENSMUSG00000058881
mm9_circ_003736	mmu-miR-298-5p	Pex12	ENSMUST00000018877	ENSMUSG00000018733
mm9_circ_003736	mmu-miR-298-5p	Pum2	ENSMUST00000111123	ENSMUSG00000020594
mm9_circ_003736	mmu-miR-298-5p	Plxnb3	ENSMUST00000146812	ENSMUSG00000031385
mm9_circ_003736	mmu-miR-298-5p	Ttll7	ENSMUST00000106134	ENSMUSG00000036745
mm9_circ_003736	mmu-miR-298-5p	Syngap1	ENSMUST00000194598	ENSMUSG00000067629
mm9_circ_003736	mmu-miR-298-5p	Ltbp1	ENSMUST00000112516	ENSMUSG00000001870
mm9_circ_003736	mmu-miR-298-5p	Pphln1	ENSMUST00000165935	ENSMUSG00000036167
mm9_circ_003736	mmu-miR-298-5p	Gab3	ENSMUST00000114109	ENSMUSG00000032750
mm9_circ_003736	mmu-miR-298-5p	Ngef	ENSMUST00000068681	ENSMUSG00000026259
mm9_circ_003736	mmu-miR-298-5p	Serpinb9	ENSMUST00000063191	ENSMUSG00000045827
mm9_circ_003736	mmu-miR-298-5p	Dnah9	ENSMUST00000152386	ENSMUSG00000056752
mm9_circ_003736	mmu-miR-298-5p	Ccnj	ENSMUST00000119316	ENSMUSG00000025010
mm9_circ_003736	mmu-miR-298-5p	Jade1	ENSMUST00000163764	ENSMUSG00000025764
mm9_circ_003736	mmu-miR-298-5p	Rbm42	ENSMUST00000108141	ENSMUSG00000036733
mm9_circ_003736	mmu-miR-298-5p	Add1	ENSMUST00000001108	ENSMUSG00000029106
mm9_circ_003736	mmu-miR-298-5p	Fam135a	ENSMUST00000187619	ENSMUSG00000026153
mm9_circ_003736	mmu-miR-298-5p	Cnot11	ENSMUST00000161515	ENSMUSG00000003135
mm9_circ_003736	mmu-miR-298-5p	Sema6a	ENSMUST00000115449	ENSMUSG00000019647
mm9_circ_003736	mmu-miR-298-5p	Cds2	ENSMUST00000089461	ENSMUSG00000058793
mm9_circ_003736	mmu-miR-298-5p	Arhgef9	ENSMUST00000113885	ENSMUSG00000025656
mm9_circ_003736	mmu-miR-298-5p	Zfp668	ENSMUST00000106263	ENSMUSG00000049728
mm9_circ_003736	mmu-miR-298-5p	Kif1c	ENSMUST00000137119	ENSMUSG00000020821
mm9_circ_003736	mmu-miR-298-5p	Sox6	ENSMUST00000106612	ENSMUSG00000051910
mm9_circ_003736	mmu-miR-298-5p	Trib1	ENSMUST00000118228	ENSMUSG00000032501
mm9_circ_003736	mmu-miR-298-5p	Ctnnd1	ENSMUST00000099941	ENSMUSG00000034101
mm9_circ_003736	mmu-miR-298-5p	Arhgef40	ENSMUST00000182905	ENSMUSG00000004562
mm9_circ_003736	mmu-miR-298-5p	Mbd6	ENSMUST00000119078	ENSMUSG00000025409
mm9_circ_003736	mmu-miR-298-5p	Ralbp1	ENSMUST00000166543	ENSMUSG00000024096
mm9_circ_003736	mmu-miR-298-5p	Ube2j2	ENSMUST00000105583	ENSMUSG00000023286
mm9_circ_003736	mmu-miR-298-5p	Mdm1	ENSMUST00000020437	ENSMUSG00000020212
mm9_circ_003736	mmu-miR-298-5p	Sp2	ENSMUST00000107626	ENSMUSG00000018678
mm9_circ_003736	mmu-miR-298-5p	Slc25a42	ENSMUST00000139333	ENSMUSG00000002346
mm9_circ_003736	mmu-miR-298-5p	Dpf3	ENSMUST00000147469	ENSMUSG00000021221
mm9_circ_003736	mmu-miR-298-5p	Mettl15	ENSMUST00000147376	ENSMUSG00000057234
mm9_circ_003736	mmu-miR-298-5p	Npr2	ENSMUST00000107874	ENSMUSG00000028469
mm9_circ_003736	mmu-miR-298-5p	Orai2	ENSMUST00000196454	ENSMUSG00000039747
mm9_circ_003736	mmu-miR-298-5p	Ank3	ENSMUST00000182884	ENSMUSG00000069601
mm9_circ_003736	mmu-miR-298-5p	Zkscan6	ENSMUST00000071465	ENSMUSG00000018347
mm9_circ_003736	mmu-miR-298-5p	Prkcb	ENSMUST00000064921	ENSMUSG00000052889
mm9_circ_003736	mmu-miR-298-5p	Pnkd	ENSMUST00000087225	ENSMUSG00000026179
mm9_circ_003736	mmu-miR-298-5p	Wwtr1	ENSMUST00000120977	ENSMUSG00000027803
mm9_circ_003736	mmu-miR-298-5p	Nfkbiz	ENSMUST00000036273	ENSMUSG00000035356
mm9_circ_003736	mmu-miR-298-5p	Bscl2	ENSMUST00000159634	ENSMUSG00000071657
mm9_circ_003736	mmu-miR-298-5p	Chrdl1	ENSMUST00000112878	ENSMUSG00000031283
mm9_circ_003736	mmu-miR-298-5p	Rfx5	ENSMUST00000137088	ENSMUSG00000005774
mm9_circ_003736	mmu-miR-298-5p	Rnps1	ENSMUST00000115371	ENSMUSG00000034681
mm9_circ_003736	mmu-miR-298-5p	Abr	ENSMUST00000108407	ENSMUSG00000017631
mm9_circ_003736	mmu-miR-298-5p	Ep400	ENSMUST00000112435	ENSMUSG00000029505
mm9_circ_003736	mmu-miR-615-3p	Ccnj	ENSMUST00000119316	ENSMUSG00000025010
mm9_circ_003736	mmu-miR-615-3p	Slc25a42	ENSMUST00000139333	ENSMUSG00000002346
mm9_circ_003736	mmu-miR-615-3p	Rbm42	ENSMUST00000108141	ENSMUSG00000036733
mm9_circ_003736	mmu-miR-615-3p	Atp8a1	ENSMUST00000200955	ENSMUSG00000037685
mm9_circ_003736	mmu-miR-615-3p	Acer2	ENSMUST00000045224	ENSMUSG00000038007
mm9_circ_003736	mmu-miR-615-3p	Synj1	ENSMUST00000121759	ENSMUSG00000022973
mm9_circ_003736	mmu-miR-615-3p	Brox	ENSMUST00000163528	ENSMUSG00000046836
mm9_circ_003736	mmu-miR-615-3p	Syngap1	ENSMUST00000194598	ENSMUSG00000067629
mm9_circ_003736	mmu-miR-615-3p	Sepsecs	ENSMUST00000126574	ENSMUSG00000029173
mm9_circ_003736	mmu-miR-615-3p	Cnot11	ENSMUST00000161515	ENSMUSG00000003135
mm9_circ_003736	mmu-miR-615-3p	B4galt2	ENSMUST00000030266	ENSMUSG00000028541
mm9_circ_003736	mmu-miR-615-3p	Arhgef40	ENSMUST00000182905	ENSMUSG00000004562
mm9_circ_003736	mmu-miR-615-3p	Kansl1	ENSMUST00000106971	ENSMUSG00000018412
mm9_circ_003736	mmu-miR-615-3p	Abcb9	ENSMUST00000126970	ENSMUSG00000029408
mm9_circ_003736	mmu-miR-615-3p	Abr	ENSMUST00000108407	ENSMUSG00000017631
mm9_circ_003736	mmu-miR-615-3p	Pnkd	ENSMUST00000087225	ENSMUSG00000026179
mm9_circ_003736	mmu-miR-615-3p	Zfp668	ENSMUST00000106263	ENSMUSG00000049728
mm9_circ_003736	mmu-miR-615-3p	Dhcr7	ENSMUST00000141916	ENSMUSG00000058454
mm9_circ_003736	mmu-miR-615-3p	Arhgef9	ENSMUST00000113885	ENSMUSG00000025656
mm9_circ_003736	mmu-miR-615-3p	Prpf6	ENSMUST00000002529	ENSMUSG00000002455
mm9_circ_003736	mmu-miR-615-3p	Mbd6	ENSMUST00000119078	ENSMUSG00000025409
mm9_circ_003736	mmu-miR-615-3p	Pbrm1	ENSMUST00000112095	ENSMUSG00000042323
mm9_circ_003736	mmu-miR-615-3p	Sox6	ENSMUST00000106612	ENSMUSG00000051910
mm9_circ_003736	mmu-miR-615-3p	Kcnn1	ENSMUST00000110081	ENSMUSG00000002908
mm9_circ_003736	mmu-miR-615-3p	Atp2a2	ENSMUST00000031423	ENSMUSG00000029467
mm9_circ_003736	mmu-miR-615-3p	Acsl3	ENSMUST00000134566	ENSMUSG00000032883
mm9_circ_003736	mmu-miR-615-3p	Capzb	ENSMUST00000150077	ENSMUSG00000028745
mm9_circ_004229	mmu-miR-298-3p	Arrb1	ENSMUST00000032995	ENSMUSG00000018909
mm9_circ_004229	mmu-miR-298-3p	Abhd4	ENSMUST00000180359	ENSMUSG00000040997
mm9_circ_004229	mmu-miR-298-3p	Bcor	ENSMUST00000115512	ENSMUSG00000040363
mm9_circ_004229	mmu-miR-298-3p	Slc36a1	ENSMUST00000108872	ENSMUSG00000020261
mm9_circ_004229	mmu-miR-298-3p	Gcc2	ENSMUST00000162041	ENSMUSG00000038039
mm9_circ_004229	mmu-miR-298-3p	Lypd6	ENSMUST00000112712	ENSMUSG00000050447
mm9_circ_004229	mmu-miR-298-3p	Mxd4	ENSMUST00000201189	ENSMUSG00000037235
mm9_circ_004229	mmu-miR-298-3p	Cd2bp2	ENSMUST00000205316	ENSMUSG00000042502
mm9_circ_004229	mmu-miR-298-5p	Gm42878	ENSMUST00000200170	ENSMUSG00000105340
mm9_circ_004229	mmu-miR-298-5p	Rgs3	ENSMUST00000107420	ENSMUSG00000059810
mm9_circ_004229	mmu-miR-298-5p	Tmem72	ENSMUST00000056623	ENSMUSG00000048108
mm9_circ_004229	mmu-miR-298-5p	Pex3	ENSMUST00000105539	ENSMUSG00000019809
mm9_circ_004229	mmu-miR-298-5p	Schip1	ENSMUST00000029346	ENSMUSG00000027777
mm9_circ_004229	mmu-miR-298-5p	Nhsl1	ENSMUST00000100054	ENSMUSG00000039835
mm9_circ_004229	mmu-miR-298-5p	Apbb1	ENSMUST00000189072	ENSMUSG00000037032
mm9_circ_004229	mmu-miR-298-5p	Fbxw2	ENSMUST00000113080	ENSMUSG00000035949
mm9_circ_004229	mmu-miR-298-5p	Kdm2b	ENSMUST00000118027	ENSMUSG00000029475
mm9_circ_004229	mmu-miR-298-5p	Atp11a	ENSMUST00000033818	ENSMUSG00000031441
mm9_circ_004229	mmu-miR-298-5p	Huwe1	ENSMUST00000112622	ENSMUSG00000025261
mm9_circ_004229	mmu-miR-298-5p	Stam	ENSMUST00000193636	ENSMUSG00000026718
mm9_circ_004229	mmu-miR-298-5p	Fmr1	ENSMUST00000114656	ENSMUSG00000000838
mm9_circ_004229	mmu-miR-298-5p	Slc39a3	ENSMUST00000168076	ENSMUSG00000046822
mm9_circ_004229	mmu-miR-298-5p	Lig3	ENSMUST00000173722	ENSMUSG00000020697
mm9_circ_004229	mmu-miR-298-5p	Ttyh3	ENSMUST00000197452	ENSMUSG00000036565
mm9_circ_004229	mmu-miR-298-5p	Tdrkh	ENSMUST00000045245	ENSMUSG00000041912
mm9_circ_004229	mmu-miR-298-5p	Fgfr1	ENSMUST00000084027	ENSMUSG00000031565
mm9_circ_004229	mmu-miR-298-5p	Rufy3	ENSMUST00000196894	ENSMUSG00000029291
mm9_circ_004229	mmu-miR-298-5p	Taz	ENSMUST00000114180	ENSMUSG00000009995
mm9_circ_004229	mmu-miR-298-5p	Ptk2b	ENSMUST00000089250	ENSMUSG00000059456
mm9_circ_004229	mmu-miR-298-5p	Rbms2	ENSMUST00000092033	ENSMUSG00000040043
mm9_circ_004229	mmu-miR-298-5p	Zbtb4	ENSMUST00000108639	ENSMUSG00000018750
mm9_circ_004229	mmu-miR-298-5p	Pou6f1	ENSMUST00000176271	ENSMUSG00000009739
mm9_circ_004229	mmu-miR-298-5p	Lcp2	ENSMUST00000169878	ENSMUSG00000002699
mm9_circ_004229	mmu-miR-298-5p	Ncoa2	ENSMUST00000081713	ENSMUSG00000005886
mm9_circ_004229	mmu-miR-298-5p	Tmem2	ENSMUST00000025663	ENSMUSG00000024754
mm9_circ_004229	mmu-miR-298-5p	Npc1	ENSMUST00000149211	ENSMUSG00000024413
mm9_circ_004229	mmu-miR-298-5p	Ssfa2	ENSMUST00000111788	ENSMUSG00000027007
mm9_circ_004229	mmu-miR-298-5p	Syde2	ENSMUST00000200546	ENSMUSG00000036863
mm9_circ_004229	mmu-miR-298-5p	Mtmr4	ENSMUST00000119628	ENSMUSG00000018401
mm9_circ_004229	mmu-miR-298-5p	Tbl1xr1	ENSMUST00000063988	ENSMUSG00000027630
mm9_circ_004229	mmu-miR-298-5p	Syt3	ENSMUST00000120262	ENSMUSG00000030731
mm9_circ_004229	mmu-miR-298-5p	Xkr6	ENSMUST00000119973	ENSMUSG00000035067
mm9_circ_004229	mmu-miR-298-5p	Trpv2	ENSMUST00000102643	ENSMUSG00000018507
mm9_circ_004229	mmu-miR-298-5p	Glrx2	ENSMUST00000185362	ENSMUSG00000018196
mm9_circ_004229	mmu-miR-298-5p	Diap1	ENSMUST00000115634	ENSMUSG00000024456
mm9_circ_004229	mmu-miR-298-5p	5330417C22Rik	ENSMUST00000185128	ENSMUSG00000040412
mm9_circ_004229	mmu-miR-298-5p	Ubap2	ENSMUST00000030143	ENSMUSG00000028433
mm9_circ_004229	mmu-miR-298-5p	Trpc4ap	ENSMUST00000103140	ENSMUSG00000038324
mm9_circ_004229	mmu-miR-298-5p	Scamp4	ENSMUST00000079883	ENSMUSG00000078441
mm9_circ_004229	mmu-miR-298-5p	Mgll	ENSMUST00000163271	ENSMUSG00000033174
mm9_circ_004229	mmu-miR-298-5p	Pak3	ENSMUST00000112868	ENSMUSG00000031284
mm9_circ_004229	mmu-miR-298-5p	Spata2l	ENSMUST00000098327	ENSMUSG00000033594
mm9_circ_004229	mmu-miR-298-5p	Lrrc8d	ENSMUST00000060531	ENSMUSG00000046079
mm9_circ_004229	mmu-miR-298-5p	Irak1	ENSMUST00000149871	ENSMUSG00000031392
mm9_circ_004229	mmu-miR-298-5p	Bcor	ENSMUST00000115512	ENSMUSG00000040363
mm9_circ_004229	mmu-miR-298-5p	Rorc	ENSMUST00000029795	ENSMUSG00000028150
mm9_circ_004229	mmu-miR-298-5p	L1cam	ENSMUST00000114430	ENSMUSG00000031391
mm9_circ_004229	mmu-miR-298-5p	D030056L22Rik	ENSMUST00000055792	ENSMUSG00000047044
mm9_circ_004229	mmu-miR-298-5p	Dnajc6	ENSMUST00000106933	ENSMUSG00000028528
mm9_circ_004229	mmu-miR-298-5p	Lrrfip1	ENSMUST00000097650	ENSMUSG00000026305
mm9_circ_004229	mmu-miR-298-5p	Bcorl1	ENSMUST00000136348	ENSMUSG00000036959
mm9_circ_004229	mmu-miR-298-5p	Nrf1	ENSMUST00000115212	ENSMUSG00000058440
mm9_circ_004229	mmu-miR-298-5p	Amotl1	ENSMUST00000013220	ENSMUSG00000013076
mm9_circ_004229	mmu-miR-298-5p	Nod1	ENSMUST00000060655	ENSMUSG00000038058
mm9_circ_004229	mmu-miR-298-5p	Scn8a	ENSMUST00000108908	ENSMUSG00000023033
mm9_circ_004229	mmu-miR-298-5p	Psd2	ENSMUST00000175734	ENSMUSG00000024347
mm9_circ_004229	mmu-miR-298-5p	Eda	ENSMUST00000113779	ENSMUSG00000059327
mm9_circ_004229	mmu-miR-298-5p	Mga	ENSMUST00000046717	ENSMUSG00000033943
mm9_circ_004229	mmu-miR-298-5p	Ankrd13b	ENSMUST00000092892	ENSMUSG00000037907
mm9_circ_004229	mmu-miR-298-5p	Fam171a1	ENSMUST00000072955	ENSMUSG00000050530
mm9_circ_004229	mmu-miR-298-5p	Rtfdc1	ENSMUST00000140048	ENSMUSG00000027502
mm9_circ_004229	mmu-miR-298-5p	Rps15a	ENSMUST00000131374	ENSMUSG00000008683
mm9_circ_004229	mmu-miR-298-5p	Sulf1	ENSMUST00000185780	ENSMUSG00000016918
mm9_circ_006949	mmu-miR-615-3p	Bcas1	ENSMUST00000109152	ENSMUSG00000013523
mm9_circ_006949	mmu-miR-615-3p	Ssfa2	ENSMUST00000111788	ENSMUSG00000027007
mm9_circ_006949	mmu-miR-615-3p	Xkr6	ENSMUST00000119973	ENSMUSG00000035067
mm9_circ_006949	mmu-miR-615-3p	Lrig1	ENSMUST00000204645	ENSMUSG00000030029
mm9_circ_006949	mmu-miR-615-3p	Syt3	ENSMUST00000120262	ENSMUSG00000030731
mm9_circ_006949	mmu-miR-615-3p	Fgfr1	ENSMUST00000084027	ENSMUSG00000031565
mm9_circ_006949	mmu-miR-615-3p	Acadvl	ENSMUST00000018718	ENSMUSG00000018574
mm9_circ_006949	mmu-miR-615-3p	Ppfia3	ENSMUST00000107779	ENSMUSG00000003863
mm9_circ_006949	mmu-miR-615-3p	Glrx2	ENSMUST00000185362	ENSMUSG00000018196
mm9_circ_006949	mmu-miR-615-3p	Gtf2ird1	ENSMUST00000171794	ENSMUSG00000023079
mm9_circ_006949	mmu-miR-615-3p	Lig3	ENSMUST00000173722	ENSMUSG00000020697
mm9_circ_006949	mmu-miR-615-3p	5330417C22Rik	ENSMUST00000185128	ENSMUSG00000040412
mm9_circ_006949	mmu-miR-615-3p	Ppfia4	ENSMUST00000168515	ENSMUSG00000026458
mm9_circ_006949	mmu-miR-615-3p	Mgll	ENSMUST00000163271	ENSMUSG00000033174
mm9_circ_006949	mmu-miR-615-3p	Ptk2b	ENSMUST00000089250	ENSMUSG00000059456
mm9_circ_006949	mmu-miR-615-3p	Luc7l	ENSMUST00000114976	ENSMUSG00000024188
mm9_circ_006949	mmu-miR-615-3p	Tmem72	ENSMUST00000056623	ENSMUSG00000048108
mm9_circ_006949	mmu-miR-615-3p	Tmem2	ENSMUST00000025663	ENSMUSG00000024754
mm9_circ_006949	mmu-miR-615-3p	Cyp2s1	ENSMUST00000108395	ENSMUSG00000040703
mm9_circ_006949	mmu-miR-615-3p	Prkar1b	ENSMUST00000110890	ENSMUSG00000025855
mm9_circ_006949	mmu-miR-615-3p	Brd2	ENSMUST00000151986	ENSMUSG00000024335
mm9_circ_006949	mmu-miR-615-3p	Diap1	ENSMUST00000115634	ENSMUSG00000024456
mm9_circ_006949	mmu-miR-615-3p	Mpped1	ENSMUST00000109470	ENSMUSG00000041708
mm9_circ_006949	mmu-miR-615-3p	Stard3	ENSMUST00000018311	ENSMUSG00000018167
mm9_circ_006949	mmu-miR-615-3p	Psd2	ENSMUST00000175734	ENSMUSG00000024347
mm9_circ_006949	mmu-miR-615-3p	Iars	ENSMUST00000165316	ENSMUSG00000037851
mm9_circ_007155	mmu-miR-296-5p	Cd2bp2	ENSMUST00000205316	ENSMUSG00000042502
mm9_circ_007155	mmu-miR-296-5p	Taz	ENSMUST00000114180	ENSMUSG00000009995
mm9_circ_007155	mmu-miR-296-5p	Prkar2b	ENSMUST00000036497	ENSMUSG00000002997
mm9_circ_007155	mmu-miR-296-5p	Col12a1	ENSMUST00000121227	ENSMUSG00000032332
mm9_circ_007155	mmu-miR-296-5p	Stard3	ENSMUST00000018311	ENSMUSG00000018167
mm9_circ_007155	mmu-miR-296-5p	Ephx1	ENSMUST00000111068	ENSMUSG00000038776
mm9_circ_007155	mmu-miR-296-5p	Lrp11	ENSMUST00000130590	ENSMUSG00000019796
mm9_circ_007155	mmu-miR-296-5p	Acadvl	ENSMUST00000018718	ENSMUSG00000018574
mm9_circ_007155	mmu-miR-296-5p	Tex264	ENSMUST00000046735	ENSMUSG00000040813
mm9_circ_007155	mmu-miR-296-5p	Ift122	ENSMUST00000038234	ENSMUSG00000030323
mm9_circ_007155	mmu-miR-296-5p	Ppfia4	ENSMUST00000168515	ENSMUSG00000026458
mm9_circ_007155	mmu-miR-296-5p	Eda	ENSMUST00000113779	ENSMUSG00000059327
mm9_circ_007155	mmu-miR-296-5p	Txlna	ENSMUST00000046425	ENSMUSG00000053841
mm9_circ_007155	mmu-miR-296-5p	Rufy3	ENSMUST00000196894	ENSMUSG00000029291
mm9_circ_007155	mmu-miR-296-5p	Ncoa2	ENSMUST00000081713	ENSMUSG00000005886
mm9_circ_007155	mmu-miR-296-5p	Ccnd3	ENSMUST00000182209	ENSMUSG00000034165
mm9_circ_007155	mmu-miR-296-5p	Ankrd13b	ENSMUST00000092892	ENSMUSG00000037907
mm9_circ_007155	mmu-miR-296-5p	Adcy9	ENSMUST00000117801	ENSMUSG00000005580
mm9_circ_007155	mmu-miR-296-5p	Tmem72	ENSMUST00000056623	ENSMUSG00000048108
mm9_circ_007155	mmu-miR-296-5p	Wscd1	ENSMUST00000021168	ENSMUSG00000020811
mm9_circ_007155	mmu-miR-296-5p	Bcorl1	ENSMUST00000136348	ENSMUSG00000036959
mm9_circ_007155	mmu-miR-296-5p	Apbb1	ENSMUST00000189072	ENSMUSG00000037032
mm9_circ_007155	mmu-miR-296-5p	Osbpl5	ENSMUST00000121409	ENSMUSG00000037606
mm9_circ_007155	mmu-miR-296-5p	Vegfa	ENSMUST00000024747	ENSMUSG00000023951
mm9_circ_007155	mmu-miR-296-5p	Amotl1	ENSMUST00000013220	ENSMUSG00000013076
mm9_circ_007155	mmu-miR-296-5p	Rgs3	ENSMUST00000107420	ENSMUSG00000059810
mm9_circ_007155	mmu-miR-296-5p	Xkr6	ENSMUST00000119973	ENSMUSG00000035067
mm9_circ_007155	mmu-miR-296-5p	Gtf2ird1	ENSMUST00000171794	ENSMUSG00000023079
mm9_circ_007155	mmu-miR-296-5p	Zbtb4	ENSMUST00000108639	ENSMUSG00000018750
mm9_circ_007155	mmu-miR-296-5p	Zcchc12	ENSMUST00000048067	ENSMUSG00000036699
mm9_circ_007155	mmu-miR-296-5p	Diap1	ENSMUST00000115634	ENSMUSG00000024456
mm9_circ_007155	mmu-miR-296-5p	Fam171a1	ENSMUST00000072955	ENSMUSG00000050530
mm9_circ_007155	mmu-miR-296-5p	Psd2	ENSMUST00000175734	ENSMUSG00000024347
mm9_circ_007503	mmu-miR-298-5p	Gm42878	ENSMUST00000200170	ENSMUSG00000105340
mm9_circ_007503	mmu-miR-298-5p	Rgs3	ENSMUST00000107420	ENSMUSG00000059810
mm9_circ_007503	mmu-miR-298-5p	Tmem72	ENSMUST00000056623	ENSMUSG00000048108
mm9_circ_007503	mmu-miR-298-5p	Pex3	ENSMUST00000105539	ENSMUSG00000019809
mm9_circ_007503	mmu-miR-298-5p	Schip1	ENSMUST00000029346	ENSMUSG00000027777
mm9_circ_007503	mmu-miR-298-5p	Nhsl1	ENSMUST00000100054	ENSMUSG00000039835
mm9_circ_007503	mmu-miR-298-5p	Apbb1	ENSMUST00000189072	ENSMUSG00000037032
mm9_circ_007503	mmu-miR-298-5p	Fbxw2	ENSMUST00000113080	ENSMUSG00000035949
mm9_circ_007503	mmu-miR-298-5p	Kdm2b	ENSMUST00000118027	ENSMUSG00000029475
mm9_circ_007503	mmu-miR-298-5p	Atp11a	ENSMUST00000033818	ENSMUSG00000031441
mm9_circ_007503	mmu-miR-298-5p	Huwe1	ENSMUST00000112622	ENSMUSG00000025261
mm9_circ_007503	mmu-miR-298-5p	Stam	ENSMUST00000193636	ENSMUSG00000026718
mm9_circ_007503	mmu-miR-298-5p	Fmr1	ENSMUST00000114656	ENSMUSG00000000838
mm9_circ_007503	mmu-miR-298-5p	Slc39a3	ENSMUST00000168076	ENSMUSG00000046822
mm9_circ_007503	mmu-miR-298-5p	Lig3	ENSMUST00000173722	ENSMUSG00000020697
mm9_circ_007503	mmu-miR-298-5p	Ttyh3	ENSMUST00000197452	ENSMUSG00000036565
mm9_circ_007503	mmu-miR-298-5p	Tdrkh	ENSMUST00000045245	ENSMUSG00000041912
mm9_circ_007503	mmu-miR-298-5p	Fgfr1	ENSMUST00000084027	ENSMUSG00000031565
mm9_circ_007503	mmu-miR-298-5p	Rufy3	ENSMUST00000196894	ENSMUSG00000029291
mm9_circ_007503	mmu-miR-298-5p	Taz	ENSMUST00000114180	ENSMUSG00000009995
mm9_circ_007503	mmu-miR-298-5p	Ptk2b	ENSMUST00000089250	ENSMUSG00000059456
mm9_circ_007503	mmu-miR-298-5p	Rbms2	ENSMUST00000092033	ENSMUSG00000040043
mm9_circ_007503	mmu-miR-298-5p	Zbtb4	ENSMUST00000108639	ENSMUSG00000018750
mm9_circ_007503	mmu-miR-298-5p	Pou6f1	ENSMUST00000176271	ENSMUSG00000009739
mm9_circ_007503	mmu-miR-298-5p	Lcp2	ENSMUST00000169878	ENSMUSG00000002699
mm9_circ_007503	mmu-miR-298-5p	Ncoa2	ENSMUST00000081713	ENSMUSG00000005886
mm9_circ_007503	mmu-miR-298-5p	Tmem2	ENSMUST00000025663	ENSMUSG00000024754
mm9_circ_007503	mmu-miR-298-5p	Npc1	ENSMUST00000149211	ENSMUSG00000024413
mm9_circ_007503	mmu-miR-298-5p	Ssfa2	ENSMUST00000111788	ENSMUSG00000027007
mm9_circ_007503	mmu-miR-298-5p	Syde2	ENSMUST00000200546	ENSMUSG00000036863
mm9_circ_007503	mmu-miR-298-5p	Mtmr4	ENSMUST00000119628	ENSMUSG00000018401
mm9_circ_007503	mmu-miR-298-5p	Tbl1xr1	ENSMUST00000063988	ENSMUSG00000027630
mm9_circ_007503	mmu-miR-298-5p	Syt3	ENSMUST00000120262	ENSMUSG00000030731
mm9_circ_007503	mmu-miR-298-5p	Xkr6	ENSMUST00000119973	ENSMUSG00000035067
mm9_circ_007503	mmu-miR-298-5p	Trpv2	ENSMUST00000102643	ENSMUSG00000018507
mm9_circ_007503	mmu-miR-298-5p	Glrx2	ENSMUST00000185362	ENSMUSG00000018196
mm9_circ_007503	mmu-miR-298-5p	Diap1	ENSMUST00000115634	ENSMUSG00000024456
mm9_circ_007503	mmu-miR-298-5p	5330417C22Rik	ENSMUST00000185128	ENSMUSG00000040412
mm9_circ_007503	mmu-miR-298-5p	Ubap2	ENSMUST00000030143	ENSMUSG00000028433
mm9_circ_007503	mmu-miR-298-5p	Trpc4ap	ENSMUST00000103140	ENSMUSG00000038324
mm9_circ_007503	mmu-miR-298-5p	Scamp4	ENSMUST00000079883	ENSMUSG00000078441
mm9_circ_007503	mmu-miR-298-5p	Mgll	ENSMUST00000163271	ENSMUSG00000033174
mm9_circ_007503	mmu-miR-298-5p	Pak3	ENSMUST00000112868	ENSMUSG00000031284
mm9_circ_007503	mmu-miR-298-5p	Spata2l	ENSMUST00000098327	ENSMUSG00000033594
mm9_circ_007503	mmu-miR-298-5p	Lrrc8d	ENSMUST00000060531	ENSMUSG00000046079
mm9_circ_007503	mmu-miR-298-5p	Irak1	ENSMUST00000149871	ENSMUSG00000031392
mm9_circ_007503	mmu-miR-298-5p	Bcor	ENSMUST00000115512	ENSMUSG00000040363
mm9_circ_007503	mmu-miR-298-5p	Rorc	ENSMUST00000029795	ENSMUSG00000028150
mm9_circ_007503	mmu-miR-298-5p	L1cam	ENSMUST00000114430	ENSMUSG00000031391
mm9_circ_007503	mmu-miR-298-5p	D030056L22Rik	ENSMUST00000055792	ENSMUSG00000047044
mm9_circ_007503	mmu-miR-298-5p	Dnajc6	ENSMUST00000106933	ENSMUSG00000028528
mm9_circ_007503	mmu-miR-298-5p	Lrrfip1	ENSMUST00000097650	ENSMUSG00000026305
mm9_circ_007503	mmu-miR-298-5p	Bcorl1	ENSMUST00000136348	ENSMUSG00000036959
mm9_circ_007503	mmu-miR-298-5p	Nrf1	ENSMUST00000115212	ENSMUSG00000058440
mm9_circ_007503	mmu-miR-298-5p	Amotl1	ENSMUST00000013220	ENSMUSG00000013076
mm9_circ_007503	mmu-miR-298-5p	Nod1	ENSMUST00000060655	ENSMUSG00000038058
mm9_circ_007503	mmu-miR-298-5p	Scn8a	ENSMUST00000108908	ENSMUSG00000023033
mm9_circ_007503	mmu-miR-298-5p	Psd2	ENSMUST00000175734	ENSMUSG00000024347
mm9_circ_007503	mmu-miR-298-5p	Eda	ENSMUST00000113779	ENSMUSG00000059327
mm9_circ_007503	mmu-miR-298-5p	Mga	ENSMUST00000046717	ENSMUSG00000033943
mm9_circ_007503	mmu-miR-298-5p	Ankrd13b	ENSMUST00000092892	ENSMUSG00000037907
mm9_circ_007503	mmu-miR-298-5p	Fam171a1	ENSMUST00000072955	ENSMUSG00000050530
mm9_circ_007503	mmu-miR-298-5p	Rtfdc1	ENSMUST00000140048	ENSMUSG00000027502
mm9_circ_007503	mmu-miR-298-5p	Rps15a	ENSMUST00000131374	ENSMUSG00000008683
mm9_circ_007503	mmu-miR-298-5p	Sulf1	ENSMUST00000185780	ENSMUSG00000016918
mm9_circ_007503	mmu-miR-615-3p	Bcas1	ENSMUST00000109152	ENSMUSG00000013523
mm9_circ_007503	mmu-miR-615-3p	Ssfa2	ENSMUST00000111788	ENSMUSG00000027007
mm9_circ_007503	mmu-miR-615-3p	Xkr6	ENSMUST00000119973	ENSMUSG00000035067
mm9_circ_007503	mmu-miR-615-3p	Lrig1	ENSMUST00000204645	ENSMUSG00000030029
mm9_circ_007503	mmu-miR-615-3p	Syt3	ENSMUST00000120262	ENSMUSG00000030731
mm9_circ_007503	mmu-miR-615-3p	Fgfr1	ENSMUST00000084027	ENSMUSG00000031565
mm9_circ_007503	mmu-miR-615-3p	Acadvl	ENSMUST00000018718	ENSMUSG00000018574
mm9_circ_007503	mmu-miR-615-3p	Ppfia3	ENSMUST00000107779	ENSMUSG00000003863
mm9_circ_007503	mmu-miR-615-3p	Glrx2	ENSMUST00000185362	ENSMUSG00000018196
mm9_circ_007503	mmu-miR-615-3p	Gtf2ird1	ENSMUST00000171794	ENSMUSG00000023079
mm9_circ_007503	mmu-miR-615-3p	Lig3	ENSMUST00000173722	ENSMUSG00000020697
mm9_circ_007503	mmu-miR-615-3p	5330417C22Rik	ENSMUST00000185128	ENSMUSG00000040412
mm9_circ_007503	mmu-miR-615-3p	Ppfia4	ENSMUST00000168515	ENSMUSG00000026458
mm9_circ_007503	mmu-miR-615-3p	Mgll	ENSMUST00000163271	ENSMUSG00000033174
mm9_circ_007503	mmu-miR-615-3p	Ptk2b	ENSMUST00000089250	ENSMUSG00000059456
mm9_circ_007503	mmu-miR-615-3p	Luc7l	ENSMUST00000114976	ENSMUSG00000024188
mm9_circ_007503	mmu-miR-615-3p	Tmem72	ENSMUST00000056623	ENSMUSG00000048108
mm9_circ_007503	mmu-miR-615-3p	Tmem2	ENSMUST00000025663	ENSMUSG00000024754
mm9_circ_007503	mmu-miR-615-3p	Cyp2s1	ENSMUST00000108395	ENSMUSG00000040703
mm9_circ_007503	mmu-miR-615-3p	Prkar1b	ENSMUST00000110890	ENSMUSG00000025855
mm9_circ_007503	mmu-miR-615-3p	Brd2	ENSMUST00000151986	ENSMUSG00000024335
mm9_circ_007503	mmu-miR-615-3p	Diap1	ENSMUST00000115634	ENSMUSG00000024456
mm9_circ_007503	mmu-miR-615-3p	Mpped1	ENSMUST00000109470	ENSMUSG00000041708
mm9_circ_007503	mmu-miR-615-3p	Stard3	ENSMUST00000018311	ENSMUSG00000018167
mm9_circ_007503	mmu-miR-615-3p	Psd2	ENSMUST00000175734	ENSMUSG00000024347
mm9_circ_007503	mmu-miR-615-3p	Iars	ENSMUST00000165316	ENSMUSG00000037851
mm9_circ_008009	mmu-miR-298-5p	Gm42878	ENSMUST00000200170	ENSMUSG00000105340
mm9_circ_008009	mmu-miR-298-5p	Rgs3	ENSMUST00000107420	ENSMUSG00000059810
mm9_circ_008009	mmu-miR-298-5p	Tmem72	ENSMUST00000056623	ENSMUSG00000048108
mm9_circ_008009	mmu-miR-298-5p	Pex3	ENSMUST00000105539	ENSMUSG00000019809
mm9_circ_008009	mmu-miR-298-5p	Schip1	ENSMUST00000029346	ENSMUSG00000027777
mm9_circ_008009	mmu-miR-298-5p	Nhsl1	ENSMUST00000100054	ENSMUSG00000039835
mm9_circ_008009	mmu-miR-298-5p	Apbb1	ENSMUST00000189072	ENSMUSG00000037032
mm9_circ_008009	mmu-miR-298-5p	Fbxw2	ENSMUST00000113080	ENSMUSG00000035949
mm9_circ_008009	mmu-miR-298-5p	Kdm2b	ENSMUST00000118027	ENSMUSG00000029475
mm9_circ_008009	mmu-miR-298-5p	Atp11a	ENSMUST00000033818	ENSMUSG00000031441
mm9_circ_008009	mmu-miR-298-5p	Huwe1	ENSMUST00000112622	ENSMUSG00000025261
mm9_circ_008009	mmu-miR-298-5p	Stam	ENSMUST00000193636	ENSMUSG00000026718
mm9_circ_008009	mmu-miR-298-5p	Fmr1	ENSMUST00000114656	ENSMUSG00000000838
mm9_circ_008009	mmu-miR-298-5p	Slc39a3	ENSMUST00000168076	ENSMUSG00000046822
mm9_circ_008009	mmu-miR-298-5p	Lig3	ENSMUST00000173722	ENSMUSG00000020697
mm9_circ_008009	mmu-miR-298-5p	Ttyh3	ENSMUST00000197452	ENSMUSG00000036565
mm9_circ_008009	mmu-miR-298-5p	Tdrkh	ENSMUST00000045245	ENSMUSG00000041912
mm9_circ_008009	mmu-miR-298-5p	Fgfr1	ENSMUST00000084027	ENSMUSG00000031565
mm9_circ_008009	mmu-miR-298-5p	Rufy3	ENSMUST00000196894	ENSMUSG00000029291
mm9_circ_008009	mmu-miR-298-5p	Taz	ENSMUST00000114180	ENSMUSG00000009995
mm9_circ_008009	mmu-miR-298-5p	Ptk2b	ENSMUST00000089250	ENSMUSG00000059456
mm9_circ_008009	mmu-miR-298-5p	Rbms2	ENSMUST00000092033	ENSMUSG00000040043
mm9_circ_008009	mmu-miR-298-5p	Zbtb4	ENSMUST00000108639	ENSMUSG00000018750
mm9_circ_008009	mmu-miR-298-5p	Pou6f1	ENSMUST00000176271	ENSMUSG00000009739
mm9_circ_008009	mmu-miR-298-5p	Lcp2	ENSMUST00000169878	ENSMUSG00000002699
mm9_circ_008009	mmu-miR-298-5p	Ncoa2	ENSMUST00000081713	ENSMUSG00000005886
mm9_circ_008009	mmu-miR-298-5p	Tmem2	ENSMUST00000025663	ENSMUSG00000024754
mm9_circ_008009	mmu-miR-298-5p	Npc1	ENSMUST00000149211	ENSMUSG00000024413
mm9_circ_008009	mmu-miR-298-5p	Ssfa2	ENSMUST00000111788	ENSMUSG00000027007
mm9_circ_008009	mmu-miR-298-5p	Syde2	ENSMUST00000200546	ENSMUSG00000036863
mm9_circ_008009	mmu-miR-298-5p	Mtmr4	ENSMUST00000119628	ENSMUSG00000018401
mm9_circ_008009	mmu-miR-298-5p	Tbl1xr1	ENSMUST00000063988	ENSMUSG00000027630
mm9_circ_008009	mmu-miR-298-5p	Syt3	ENSMUST00000120262	ENSMUSG00000030731
mm9_circ_008009	mmu-miR-298-5p	Xkr6	ENSMUST00000119973	ENSMUSG00000035067
mm9_circ_008009	mmu-miR-298-5p	Trpv2	ENSMUST00000102643	ENSMUSG00000018507
mm9_circ_008009	mmu-miR-298-5p	Glrx2	ENSMUST00000185362	ENSMUSG00000018196
mm9_circ_008009	mmu-miR-298-5p	Diap1	ENSMUST00000115634	ENSMUSG00000024456
mm9_circ_008009	mmu-miR-298-5p	5330417C22Rik	ENSMUST00000185128	ENSMUSG00000040412
mm9_circ_008009	mmu-miR-298-5p	Ubap2	ENSMUST00000030143	ENSMUSG00000028433
mm9_circ_008009	mmu-miR-298-5p	Trpc4ap	ENSMUST00000103140	ENSMUSG00000038324
mm9_circ_008009	mmu-miR-298-5p	Scamp4	ENSMUST00000079883	ENSMUSG00000078441
mm9_circ_008009	mmu-miR-298-5p	Mgll	ENSMUST00000163271	ENSMUSG00000033174
mm9_circ_008009	mmu-miR-298-5p	Pak3	ENSMUST00000112868	ENSMUSG00000031284
mm9_circ_008009	mmu-miR-298-5p	Spata2l	ENSMUST00000098327	ENSMUSG00000033594
mm9_circ_008009	mmu-miR-298-5p	Lrrc8d	ENSMUST00000060531	ENSMUSG00000046079
mm9_circ_008009	mmu-miR-298-5p	Irak1	ENSMUST00000149871	ENSMUSG00000031392
mm9_circ_008009	mmu-miR-298-5p	Bcor	ENSMUST00000115512	ENSMUSG00000040363
mm9_circ_008009	mmu-miR-298-5p	Rorc	ENSMUST00000029795	ENSMUSG00000028150
mm9_circ_008009	mmu-miR-298-5p	L1cam	ENSMUST00000114430	ENSMUSG00000031391
mm9_circ_008009	mmu-miR-298-5p	D030056L22Rik	ENSMUST00000055792	ENSMUSG00000047044
mm9_circ_008009	mmu-miR-298-5p	Dnajc6	ENSMUST00000106933	ENSMUSG00000028528
mm9_circ_008009	mmu-miR-298-5p	Lrrfip1	ENSMUST00000097650	ENSMUSG00000026305
mm9_circ_008009	mmu-miR-298-5p	Bcorl1	ENSMUST00000136348	ENSMUSG00000036959
mm9_circ_008009	mmu-miR-298-5p	Nrf1	ENSMUST00000115212	ENSMUSG00000058440
mm9_circ_008009	mmu-miR-298-5p	Amotl1	ENSMUST00000013220	ENSMUSG00000013076
mm9_circ_008009	mmu-miR-298-5p	Nod1	ENSMUST00000060655	ENSMUSG00000038058
mm9_circ_008009	mmu-miR-298-5p	Scn8a	ENSMUST00000108908	ENSMUSG00000023033
mm9_circ_008009	mmu-miR-298-5p	Psd2	ENSMUST00000175734	ENSMUSG00000024347
mm9_circ_008009	mmu-miR-298-5p	Eda	ENSMUST00000113779	ENSMUSG00000059327
mm9_circ_008009	mmu-miR-298-5p	Mga	ENSMUST00000046717	ENSMUSG00000033943
mm9_circ_008009	mmu-miR-298-5p	Ankrd13b	ENSMUST00000092892	ENSMUSG00000037907
mm9_circ_008009	mmu-miR-298-5p	Fam171a1	ENSMUST00000072955	ENSMUSG00000050530
mm9_circ_008009	mmu-miR-298-5p	Rtfdc1	ENSMUST00000140048	ENSMUSG00000027502
mm9_circ_008009	mmu-miR-298-5p	Rps15a	ENSMUST00000131374	ENSMUSG00000008683
mm9_circ_008009	mmu-miR-298-5p	Sulf1	ENSMUST00000185780	ENSMUSG00000016918
mm9_circ_009789	mmu-miR-298-5p	Gm42878	ENSMUST00000200170	ENSMUSG00000105340
mm9_circ_009789	mmu-miR-298-5p	Rgs3	ENSMUST00000107420	ENSMUSG00000059810
mm9_circ_009789	mmu-miR-298-5p	Tmem72	ENSMUST00000056623	ENSMUSG00000048108
mm9_circ_009789	mmu-miR-298-5p	Pex3	ENSMUST00000105539	ENSMUSG00000019809
mm9_circ_009789	mmu-miR-298-5p	Schip1	ENSMUST00000029346	ENSMUSG00000027777
mm9_circ_009789	mmu-miR-298-5p	Nhsl1	ENSMUST00000100054	ENSMUSG00000039835
mm9_circ_009789	mmu-miR-298-5p	Apbb1	ENSMUST00000189072	ENSMUSG00000037032
mm9_circ_009789	mmu-miR-298-5p	Fbxw2	ENSMUST00000113080	ENSMUSG00000035949
mm9_circ_009789	mmu-miR-298-5p	Kdm2b	ENSMUST00000118027	ENSMUSG00000029475
mm9_circ_009789	mmu-miR-298-5p	Atp11a	ENSMUST00000033818	ENSMUSG00000031441
mm9_circ_009789	mmu-miR-298-5p	Huwe1	ENSMUST00000112622	ENSMUSG00000025261
mm9_circ_009789	mmu-miR-298-5p	Stam	ENSMUST00000193636	ENSMUSG00000026718
mm9_circ_009789	mmu-miR-298-5p	Fmr1	ENSMUST00000114656	ENSMUSG00000000838
mm9_circ_009789	mmu-miR-298-5p	Slc39a3	ENSMUST00000168076	ENSMUSG00000046822
mm9_circ_009789	mmu-miR-298-5p	Lig3	ENSMUST00000173722	ENSMUSG00000020697
mm9_circ_009789	mmu-miR-298-5p	Ttyh3	ENSMUST00000197452	ENSMUSG00000036565
mm9_circ_009789	mmu-miR-298-5p	Tdrkh	ENSMUST00000045245	ENSMUSG00000041912
mm9_circ_009789	mmu-miR-298-5p	Fgfr1	ENSMUST00000084027	ENSMUSG00000031565
mm9_circ_009789	mmu-miR-298-5p	Rufy3	ENSMUST00000196894	ENSMUSG00000029291
mm9_circ_009789	mmu-miR-298-5p	Taz	ENSMUST00000114180	ENSMUSG00000009995
mm9_circ_009789	mmu-miR-298-5p	Ptk2b	ENSMUST00000089250	ENSMUSG00000059456
mm9_circ_009789	mmu-miR-298-5p	Rbms2	ENSMUST00000092033	ENSMUSG00000040043
mm9_circ_009789	mmu-miR-298-5p	Zbtb4	ENSMUST00000108639	ENSMUSG00000018750
mm9_circ_009789	mmu-miR-298-5p	Pou6f1	ENSMUST00000176271	ENSMUSG00000009739
mm9_circ_009789	mmu-miR-298-5p	Lcp2	ENSMUST00000169878	ENSMUSG00000002699
mm9_circ_009789	mmu-miR-298-5p	Ncoa2	ENSMUST00000081713	ENSMUSG00000005886
mm9_circ_009789	mmu-miR-298-5p	Tmem2	ENSMUST00000025663	ENSMUSG00000024754
mm9_circ_009789	mmu-miR-298-5p	Npc1	ENSMUST00000149211	ENSMUSG00000024413
mm9_circ_009789	mmu-miR-298-5p	Ssfa2	ENSMUST00000111788	ENSMUSG00000027007
mm9_circ_009789	mmu-miR-298-5p	Syde2	ENSMUST00000200546	ENSMUSG00000036863
mm9_circ_009789	mmu-miR-298-5p	Mtmr4	ENSMUST00000119628	ENSMUSG00000018401
mm9_circ_009789	mmu-miR-298-5p	Tbl1xr1	ENSMUST00000063988	ENSMUSG00000027630
mm9_circ_009789	mmu-miR-298-5p	Syt3	ENSMUST00000120262	ENSMUSG00000030731
mm9_circ_009789	mmu-miR-298-5p	Xkr6	ENSMUST00000119973	ENSMUSG00000035067
mm9_circ_009789	mmu-miR-298-5p	Trpv2	ENSMUST00000102643	ENSMUSG00000018507
mm9_circ_009789	mmu-miR-298-5p	Glrx2	ENSMUST00000185362	ENSMUSG00000018196
mm9_circ_009789	mmu-miR-298-5p	Diap1	ENSMUST00000115634	ENSMUSG00000024456
mm9_circ_009789	mmu-miR-298-5p	5330417C22Rik	ENSMUST00000185128	ENSMUSG00000040412
mm9_circ_009789	mmu-miR-298-5p	Ubap2	ENSMUST00000030143	ENSMUSG00000028433
mm9_circ_009789	mmu-miR-298-5p	Trpc4ap	ENSMUST00000103140	ENSMUSG00000038324
mm9_circ_009789	mmu-miR-298-5p	Scamp4	ENSMUST00000079883	ENSMUSG00000078441
mm9_circ_009789	mmu-miR-298-5p	Mgll	ENSMUST00000163271	ENSMUSG00000033174
mm9_circ_009789	mmu-miR-298-5p	Pak3	ENSMUST00000112868	ENSMUSG00000031284
mm9_circ_009789	mmu-miR-298-5p	Spata2l	ENSMUST00000098327	ENSMUSG00000033594
mm9_circ_009789	mmu-miR-298-5p	Lrrc8d	ENSMUST00000060531	ENSMUSG00000046079
mm9_circ_009789	mmu-miR-298-5p	Irak1	ENSMUST00000149871	ENSMUSG00000031392
mm9_circ_009789	mmu-miR-298-5p	Bcor	ENSMUST00000115512	ENSMUSG00000040363
mm9_circ_009789	mmu-miR-298-5p	Rorc	ENSMUST00000029795	ENSMUSG00000028150
mm9_circ_009789	mmu-miR-298-5p	L1cam	ENSMUST00000114430	ENSMUSG00000031391
mm9_circ_009789	mmu-miR-298-5p	D030056L22Rik	ENSMUST00000055792	ENSMUSG00000047044
mm9_circ_009789	mmu-miR-298-5p	Dnajc6	ENSMUST00000106933	ENSMUSG00000028528
mm9_circ_009789	mmu-miR-298-5p	Lrrfip1	ENSMUST00000097650	ENSMUSG00000026305
mm9_circ_009789	mmu-miR-298-5p	Bcorl1	ENSMUST00000136348	ENSMUSG00000036959
mm9_circ_009789	mmu-miR-298-5p	Nrf1	ENSMUST00000115212	ENSMUSG00000058440
mm9_circ_009789	mmu-miR-298-5p	Amotl1	ENSMUST00000013220	ENSMUSG00000013076
mm9_circ_009789	mmu-miR-298-5p	Nod1	ENSMUST00000060655	ENSMUSG00000038058
mm9_circ_009789	mmu-miR-298-5p	Scn8a	ENSMUST00000108908	ENSMUSG00000023033
mm9_circ_009789	mmu-miR-298-5p	Psd2	ENSMUST00000175734	ENSMUSG00000024347
mm9_circ_009789	mmu-miR-298-5p	Eda	ENSMUST00000113779	ENSMUSG00000059327
mm9_circ_009789	mmu-miR-298-5p	Mga	ENSMUST00000046717	ENSMUSG00000033943
mm9_circ_009789	mmu-miR-298-5p	Ankrd13b	ENSMUST00000092892	ENSMUSG00000037907
mm9_circ_009789	mmu-miR-298-5p	Fam171a1	ENSMUST00000072955	ENSMUSG00000050530
mm9_circ_009789	mmu-miR-298-5p	Rtfdc1	ENSMUST00000140048	ENSMUSG00000027502
mm9_circ_009789	mmu-miR-298-5p	Rps15a	ENSMUST00000131374	ENSMUSG00000008683
mm9_circ_009789	mmu-miR-298-5p	Sulf1	ENSMUST00000185780	ENSMUSG00000016918
mm9_circ_010522	mmu-miR-298-5p	Gm42878	ENSMUST00000200170	ENSMUSG00000105340
mm9_circ_010522	mmu-miR-298-5p	Rgs3	ENSMUST00000107420	ENSMUSG00000059810
mm9_circ_010522	mmu-miR-298-5p	Tmem72	ENSMUST00000056623	ENSMUSG00000048108
mm9_circ_010522	mmu-miR-298-5p	Pex3	ENSMUST00000105539	ENSMUSG00000019809
mm9_circ_010522	mmu-miR-298-5p	Schip1	ENSMUST00000029346	ENSMUSG00000027777
mm9_circ_010522	mmu-miR-298-5p	Nhsl1	ENSMUST00000100054	ENSMUSG00000039835
mm9_circ_010522	mmu-miR-298-5p	Apbb1	ENSMUST00000189072	ENSMUSG00000037032
mm9_circ_010522	mmu-miR-298-5p	Fbxw2	ENSMUST00000113080	ENSMUSG00000035949
mm9_circ_010522	mmu-miR-298-5p	Kdm2b	ENSMUST00000118027	ENSMUSG00000029475
mm9_circ_010522	mmu-miR-298-5p	Atp11a	ENSMUST00000033818	ENSMUSG00000031441
mm9_circ_010522	mmu-miR-298-5p	Huwe1	ENSMUST00000112622	ENSMUSG00000025261
mm9_circ_010522	mmu-miR-298-5p	Stam	ENSMUST00000193636	ENSMUSG00000026718
mm9_circ_010522	mmu-miR-298-5p	Fmr1	ENSMUST00000114656	ENSMUSG00000000838
mm9_circ_010522	mmu-miR-298-5p	Slc39a3	ENSMUST00000168076	ENSMUSG00000046822
mm9_circ_010522	mmu-miR-298-5p	Lig3	ENSMUST00000173722	ENSMUSG00000020697
mm9_circ_010522	mmu-miR-298-5p	Ttyh3	ENSMUST00000197452	ENSMUSG00000036565
mm9_circ_010522	mmu-miR-298-5p	Tdrkh	ENSMUST00000045245	ENSMUSG00000041912
mm9_circ_010522	mmu-miR-298-5p	Fgfr1	ENSMUST00000084027	ENSMUSG00000031565
mm9_circ_010522	mmu-miR-298-5p	Rufy3	ENSMUST00000196894	ENSMUSG00000029291
mm9_circ_010522	mmu-miR-298-5p	Taz	ENSMUST00000114180	ENSMUSG00000009995
mm9_circ_010522	mmu-miR-298-5p	Ptk2b	ENSMUST00000089250	ENSMUSG00000059456
mm9_circ_010522	mmu-miR-298-5p	Rbms2	ENSMUST00000092033	ENSMUSG00000040043
mm9_circ_010522	mmu-miR-298-5p	Zbtb4	ENSMUST00000108639	ENSMUSG00000018750
mm9_circ_010522	mmu-miR-298-5p	Pou6f1	ENSMUST00000176271	ENSMUSG00000009739
mm9_circ_010522	mmu-miR-298-5p	Lcp2	ENSMUST00000169878	ENSMUSG00000002699
mm9_circ_010522	mmu-miR-298-5p	Ncoa2	ENSMUST00000081713	ENSMUSG00000005886
mm9_circ_010522	mmu-miR-298-5p	Tmem2	ENSMUST00000025663	ENSMUSG00000024754
mm9_circ_010522	mmu-miR-298-5p	Npc1	ENSMUST00000149211	ENSMUSG00000024413
mm9_circ_010522	mmu-miR-298-5p	Ssfa2	ENSMUST00000111788	ENSMUSG00000027007
mm9_circ_010522	mmu-miR-298-5p	Syde2	ENSMUST00000200546	ENSMUSG00000036863
mm9_circ_010522	mmu-miR-298-5p	Mtmr4	ENSMUST00000119628	ENSMUSG00000018401
mm9_circ_010522	mmu-miR-298-5p	Tbl1xr1	ENSMUST00000063988	ENSMUSG00000027630
mm9_circ_010522	mmu-miR-298-5p	Syt3	ENSMUST00000120262	ENSMUSG00000030731
mm9_circ_010522	mmu-miR-298-5p	Xkr6	ENSMUST00000119973	ENSMUSG00000035067
mm9_circ_010522	mmu-miR-298-5p	Trpv2	ENSMUST00000102643	ENSMUSG00000018507
mm9_circ_010522	mmu-miR-298-5p	Glrx2	ENSMUST00000185362	ENSMUSG00000018196
mm9_circ_010522	mmu-miR-298-5p	Diap1	ENSMUST00000115634	ENSMUSG00000024456
mm9_circ_010522	mmu-miR-298-5p	5330417C22Rik	ENSMUST00000185128	ENSMUSG00000040412
mm9_circ_010522	mmu-miR-298-5p	Ubap2	ENSMUST00000030143	ENSMUSG00000028433
mm9_circ_010522	mmu-miR-298-5p	Trpc4ap	ENSMUST00000103140	ENSMUSG00000038324
mm9_circ_010522	mmu-miR-298-5p	Scamp4	ENSMUST00000079883	ENSMUSG00000078441
mm9_circ_010522	mmu-miR-298-5p	Mgll	ENSMUST00000163271	ENSMUSG00000033174
mm9_circ_010522	mmu-miR-298-5p	Pak3	ENSMUST00000112868	ENSMUSG00000031284
mm9_circ_010522	mmu-miR-298-5p	Spata2l	ENSMUST00000098327	ENSMUSG00000033594
mm9_circ_010522	mmu-miR-298-5p	Lrrc8d	ENSMUST00000060531	ENSMUSG00000046079
mm9_circ_010522	mmu-miR-298-5p	Irak1	ENSMUST00000149871	ENSMUSG00000031392
mm9_circ_010522	mmu-miR-298-5p	Bcor	ENSMUST00000115512	ENSMUSG00000040363
mm9_circ_010522	mmu-miR-298-5p	Rorc	ENSMUST00000029795	ENSMUSG00000028150
mm9_circ_010522	mmu-miR-298-5p	L1cam	ENSMUST00000114430	ENSMUSG00000031391
mm9_circ_010522	mmu-miR-298-5p	D030056L22Rik	ENSMUST00000055792	ENSMUSG00000047044
mm9_circ_010522	mmu-miR-298-5p	Dnajc6	ENSMUST00000106933	ENSMUSG00000028528
mm9_circ_010522	mmu-miR-298-5p	Lrrfip1	ENSMUST00000097650	ENSMUSG00000026305
mm9_circ_010522	mmu-miR-298-5p	Bcorl1	ENSMUST00000136348	ENSMUSG00000036959
mm9_circ_010522	mmu-miR-298-5p	Nrf1	ENSMUST00000115212	ENSMUSG00000058440
mm9_circ_010522	mmu-miR-298-5p	Amotl1	ENSMUST00000013220	ENSMUSG00000013076
mm9_circ_010522	mmu-miR-298-5p	Nod1	ENSMUST00000060655	ENSMUSG00000038058
mm9_circ_010522	mmu-miR-298-5p	Scn8a	ENSMUST00000108908	ENSMUSG00000023033
mm9_circ_010522	mmu-miR-298-5p	Psd2	ENSMUST00000175734	ENSMUSG00000024347
mm9_circ_010522	mmu-miR-298-5p	Eda	ENSMUST00000113779	ENSMUSG00000059327
mm9_circ_010522	mmu-miR-298-5p	Mga	ENSMUST00000046717	ENSMUSG00000033943
mm9_circ_010522	mmu-miR-298-5p	Ankrd13b	ENSMUST00000092892	ENSMUSG00000037907
mm9_circ_010522	mmu-miR-298-5p	Fam171a1	ENSMUST00000072955	ENSMUSG00000050530
mm9_circ_010522	mmu-miR-298-5p	Rtfdc1	ENSMUST00000140048	ENSMUSG00000027502
mm9_circ_010522	mmu-miR-298-5p	Rps15a	ENSMUST00000131374	ENSMUSG00000008683
mm9_circ_010522	mmu-miR-298-5p	Sulf1	ENSMUST00000185780	ENSMUSG00000016918
mm9_circ_011555	mmu-miR-122-5p	Ralgapa2	ENSMUST00000131824	ENSMUSG00000037110
mm9_circ_011555	mmu-miR-122-5p	Gigyf2	ENSMUST00000174501	ENSMUSG00000048000
mm9_circ_011555	mmu-miR-122-5p	Mga	ENSMUST00000046717	ENSMUSG00000033943
mm9_circ_011555	mmu-miR-122-5p	Ppp1r9a	ENSMUST00000176729	ENSMUSG00000032827
mm9_circ_011555	mmu-miR-122-5p	Camk2d	ENSMUST00000106401	ENSMUSG00000053819
mm9_circ_011555	mmu-miR-122-5p	Ablim1	ENSMUST00000099294	ENSMUSG00000025085
mm9_circ_011555	mmu-miR-122-5p	Huwe1	ENSMUST00000112622	ENSMUSG00000025261
mm9_circ_011555	mmu-miR-122-5p	Txlna	ENSMUST00000046425	ENSMUSG00000053841
mm9_circ_011555	mmu-miR-122-5p	Amotl1	ENSMUST00000013220	ENSMUSG00000013076
mm9_circ_011555	mmu-miR-122-5p	Pard3	ENSMUST00000162309	ENSMUSG00000025812
mm9_circ_011555	mmu-miR-122-5p	Atp11a	ENSMUST00000033818	ENSMUSG00000031441
mm9_circ_011555	mmu-miR-122-5p	Tmem2	ENSMUST00000025663	ENSMUSG00000024754
mm9_circ_011555	mmu-miR-122-5p	Fam20b	ENSMUST00000122424	ENSMUSG00000033557
mm9_circ_011555	mmu-miR-615-3p	Bcas1	ENSMUST00000109152	ENSMUSG00000013523
mm9_circ_011555	mmu-miR-615-3p	Ssfa2	ENSMUST00000111788	ENSMUSG00000027007
mm9_circ_011555	mmu-miR-615-3p	Xkr6	ENSMUST00000119973	ENSMUSG00000035067
mm9_circ_011555	mmu-miR-615-3p	Lrig1	ENSMUST00000204645	ENSMUSG00000030029
mm9_circ_011555	mmu-miR-615-3p	Syt3	ENSMUST00000120262	ENSMUSG00000030731
mm9_circ_011555	mmu-miR-615-3p	Fgfr1	ENSMUST00000084027	ENSMUSG00000031565
mm9_circ_011555	mmu-miR-615-3p	Acadvl	ENSMUST00000018718	ENSMUSG00000018574
mm9_circ_011555	mmu-miR-615-3p	Ppfia3	ENSMUST00000107779	ENSMUSG00000003863
mm9_circ_011555	mmu-miR-615-3p	Glrx2	ENSMUST00000185362	ENSMUSG00000018196
mm9_circ_011555	mmu-miR-615-3p	Gtf2ird1	ENSMUST00000171794	ENSMUSG00000023079
mm9_circ_011555	mmu-miR-615-3p	Lig3	ENSMUST00000173722	ENSMUSG00000020697
mm9_circ_011555	mmu-miR-615-3p	5330417C22Rik	ENSMUST00000185128	ENSMUSG00000040412
mm9_circ_011555	mmu-miR-615-3p	Ppfia4	ENSMUST00000168515	ENSMUSG00000026458
mm9_circ_011555	mmu-miR-615-3p	Mgll	ENSMUST00000163271	ENSMUSG00000033174
mm9_circ_011555	mmu-miR-615-3p	Ptk2b	ENSMUST00000089250	ENSMUSG00000059456
mm9_circ_011555	mmu-miR-615-3p	Luc7l	ENSMUST00000114976	ENSMUSG00000024188
mm9_circ_011555	mmu-miR-615-3p	Tmem72	ENSMUST00000056623	ENSMUSG00000048108
mm9_circ_011555	mmu-miR-615-3p	Tmem2	ENSMUST00000025663	ENSMUSG00000024754
mm9_circ_011555	mmu-miR-615-3p	Cyp2s1	ENSMUST00000108395	ENSMUSG00000040703
mm9_circ_011555	mmu-miR-615-3p	Prkar1b	ENSMUST00000110890	ENSMUSG00000025855
mm9_circ_011555	mmu-miR-615-3p	Brd2	ENSMUST00000151986	ENSMUSG00000024335
mm9_circ_011555	mmu-miR-615-3p	Diap1	ENSMUST00000115634	ENSMUSG00000024456
mm9_circ_011555	mmu-miR-615-3p	Mpped1	ENSMUST00000109470	ENSMUSG00000041708
mm9_circ_011555	mmu-miR-615-3p	Stard3	ENSMUST00000018311	ENSMUSG00000018167
mm9_circ_011555	mmu-miR-615-3p	Psd2	ENSMUST00000175734	ENSMUSG00000024347
mm9_circ_011555	mmu-miR-615-3p	Iars	ENSMUST00000165316	ENSMUSG00000037851
mm9_circ_013251	mmu-miR-1966-3p	Atp11a	ENSMUST00000033818	ENSMUSG00000031441
mm9_circ_013251	mmu-miR-1966-3p	Bcorl1	ENSMUST00000136348	ENSMUSG00000036959
mm9_circ_013251	mmu-miR-1966-3p	Eda	ENSMUST00000113779	ENSMUSG00000059327
mm9_circ_013251	mmu-miR-1966-3p	Tbl1xr1	ENSMUST00000063988	ENSMUSG00000027630
mm9_circ_013251	mmu-miR-1966-3p	Ptk2b	ENSMUST00000089250	ENSMUSG00000059456
mm9_circ_014796	mmu-miR-298-5p	Gm42878	ENSMUST00000200170	ENSMUSG00000105340
mm9_circ_014796	mmu-miR-298-5p	Rgs3	ENSMUST00000107420	ENSMUSG00000059810
mm9_circ_014796	mmu-miR-298-5p	Tmem72	ENSMUST00000056623	ENSMUSG00000048108
mm9_circ_014796	mmu-miR-298-5p	Pex3	ENSMUST00000105539	ENSMUSG00000019809
mm9_circ_014796	mmu-miR-298-5p	Schip1	ENSMUST00000029346	ENSMUSG00000027777
mm9_circ_014796	mmu-miR-298-5p	Nhsl1	ENSMUST00000100054	ENSMUSG00000039835
mm9_circ_014796	mmu-miR-298-5p	Apbb1	ENSMUST00000189072	ENSMUSG00000037032
mm9_circ_014796	mmu-miR-298-5p	Fbxw2	ENSMUST00000113080	ENSMUSG00000035949
mm9_circ_014796	mmu-miR-298-5p	Kdm2b	ENSMUST00000118027	ENSMUSG00000029475
mm9_circ_014796	mmu-miR-298-5p	Atp11a	ENSMUST00000033818	ENSMUSG00000031441
mm9_circ_014796	mmu-miR-298-5p	Huwe1	ENSMUST00000112622	ENSMUSG00000025261
mm9_circ_014796	mmu-miR-298-5p	Stam	ENSMUST00000193636	ENSMUSG00000026718
mm9_circ_014796	mmu-miR-298-5p	Fmr1	ENSMUST00000114656	ENSMUSG00000000838
mm9_circ_014796	mmu-miR-298-5p	Slc39a3	ENSMUST00000168076	ENSMUSG00000046822
mm9_circ_014796	mmu-miR-298-5p	Lig3	ENSMUST00000173722	ENSMUSG00000020697
mm9_circ_014796	mmu-miR-298-5p	Ttyh3	ENSMUST00000197452	ENSMUSG00000036565
mm9_circ_014796	mmu-miR-298-5p	Tdrkh	ENSMUST00000045245	ENSMUSG00000041912
mm9_circ_014796	mmu-miR-298-5p	Fgfr1	ENSMUST00000084027	ENSMUSG00000031565
mm9_circ_014796	mmu-miR-298-5p	Rufy3	ENSMUST00000196894	ENSMUSG00000029291
mm9_circ_014796	mmu-miR-298-5p	Taz	ENSMUST00000114180	ENSMUSG00000009995
mm9_circ_014796	mmu-miR-298-5p	Ptk2b	ENSMUST00000089250	ENSMUSG00000059456
mm9_circ_014796	mmu-miR-298-5p	Rbms2	ENSMUST00000092033	ENSMUSG00000040043
mm9_circ_014796	mmu-miR-298-5p	Zbtb4	ENSMUST00000108639	ENSMUSG00000018750
mm9_circ_014796	mmu-miR-298-5p	Pou6f1	ENSMUST00000176271	ENSMUSG00000009739
mm9_circ_014796	mmu-miR-298-5p	Lcp2	ENSMUST00000169878	ENSMUSG00000002699
mm9_circ_014796	mmu-miR-298-5p	Ncoa2	ENSMUST00000081713	ENSMUSG00000005886
mm9_circ_014796	mmu-miR-298-5p	Tmem2	ENSMUST00000025663	ENSMUSG00000024754
mm9_circ_014796	mmu-miR-298-5p	Npc1	ENSMUST00000149211	ENSMUSG00000024413
mm9_circ_014796	mmu-miR-298-5p	Ssfa2	ENSMUST00000111788	ENSMUSG00000027007
mm9_circ_014796	mmu-miR-298-5p	Syde2	ENSMUST00000200546	ENSMUSG00000036863
mm9_circ_014796	mmu-miR-298-5p	Mtmr4	ENSMUST00000119628	ENSMUSG00000018401
mm9_circ_014796	mmu-miR-298-5p	Tbl1xr1	ENSMUST00000063988	ENSMUSG00000027630
mm9_circ_014796	mmu-miR-298-5p	Syt3	ENSMUST00000120262	ENSMUSG00000030731
mm9_circ_014796	mmu-miR-298-5p	Xkr6	ENSMUST00000119973	ENSMUSG00000035067
mm9_circ_014796	mmu-miR-298-5p	Trpv2	ENSMUST00000102643	ENSMUSG00000018507
mm9_circ_014796	mmu-miR-298-5p	Glrx2	ENSMUST00000185362	ENSMUSG00000018196
mm9_circ_014796	mmu-miR-298-5p	Diap1	ENSMUST00000115634	ENSMUSG00000024456
mm9_circ_014796	mmu-miR-298-5p	5330417C22Rik	ENSMUST00000185128	ENSMUSG00000040412
mm9_circ_014796	mmu-miR-298-5p	Ubap2	ENSMUST00000030143	ENSMUSG00000028433
mm9_circ_014796	mmu-miR-298-5p	Trpc4ap	ENSMUST00000103140	ENSMUSG00000038324
mm9_circ_014796	mmu-miR-298-5p	Scamp4	ENSMUST00000079883	ENSMUSG00000078441
mm9_circ_014796	mmu-miR-298-5p	Mgll	ENSMUST00000163271	ENSMUSG00000033174
mm9_circ_014796	mmu-miR-298-5p	Pak3	ENSMUST00000112868	ENSMUSG00000031284
mm9_circ_014796	mmu-miR-298-5p	Spata2l	ENSMUST00000098327	ENSMUSG00000033594
mm9_circ_014796	mmu-miR-298-5p	Lrrc8d	ENSMUST00000060531	ENSMUSG00000046079
mm9_circ_014796	mmu-miR-298-5p	Irak1	ENSMUST00000149871	ENSMUSG00000031392
mm9_circ_014796	mmu-miR-298-5p	Bcor	ENSMUST00000115512	ENSMUSG00000040363
mm9_circ_014796	mmu-miR-298-5p	Rorc	ENSMUST00000029795	ENSMUSG00000028150
mm9_circ_014796	mmu-miR-298-5p	L1cam	ENSMUST00000114430	ENSMUSG00000031391
mm9_circ_014796	mmu-miR-298-5p	D030056L22Rik	ENSMUST00000055792	ENSMUSG00000047044
mm9_circ_014796	mmu-miR-298-5p	Dnajc6	ENSMUST00000106933	ENSMUSG00000028528
mm9_circ_014796	mmu-miR-298-5p	Lrrfip1	ENSMUST00000097650	ENSMUSG00000026305
mm9_circ_014796	mmu-miR-298-5p	Bcorl1	ENSMUST00000136348	ENSMUSG00000036959
mm9_circ_014796	mmu-miR-298-5p	Nrf1	ENSMUST00000115212	ENSMUSG00000058440
mm9_circ_014796	mmu-miR-298-5p	Amotl1	ENSMUST00000013220	ENSMUSG00000013076
mm9_circ_014796	mmu-miR-298-5p	Nod1	ENSMUST00000060655	ENSMUSG00000038058
mm9_circ_014796	mmu-miR-298-5p	Scn8a	ENSMUST00000108908	ENSMUSG00000023033
mm9_circ_014796	mmu-miR-298-5p	Psd2	ENSMUST00000175734	ENSMUSG00000024347
mm9_circ_014796	mmu-miR-298-5p	Eda	ENSMUST00000113779	ENSMUSG00000059327
mm9_circ_014796	mmu-miR-298-5p	Mga	ENSMUST00000046717	ENSMUSG00000033943
mm9_circ_014796	mmu-miR-298-5p	Ankrd13b	ENSMUST00000092892	ENSMUSG00000037907
mm9_circ_014796	mmu-miR-298-5p	Fam171a1	ENSMUST00000072955	ENSMUSG00000050530
mm9_circ_014796	mmu-miR-298-5p	Rtfdc1	ENSMUST00000140048	ENSMUSG00000027502
mm9_circ_014796	mmu-miR-298-5p	Rps15a	ENSMUST00000131374	ENSMUSG00000008683
mm9_circ_014796	mmu-miR-298-5p	Sulf1	ENSMUST00000185780	ENSMUSG00000016918
mm9_circ_016411	mmu-miR-615-3p	Bcas1	ENSMUST00000109152	ENSMUSG00000013523
mm9_circ_016411	mmu-miR-615-3p	Ssfa2	ENSMUST00000111788	ENSMUSG00000027007
mm9_circ_016411	mmu-miR-615-3p	Xkr6	ENSMUST00000119973	ENSMUSG00000035067
mm9_circ_016411	mmu-miR-615-3p	Lrig1	ENSMUST00000204645	ENSMUSG00000030029
mm9_circ_016411	mmu-miR-615-3p	Syt3	ENSMUST00000120262	ENSMUSG00000030731
mm9_circ_016411	mmu-miR-615-3p	Fgfr1	ENSMUST00000084027	ENSMUSG00000031565
mm9_circ_016411	mmu-miR-615-3p	Acadvl	ENSMUST00000018718	ENSMUSG00000018574
mm9_circ_016411	mmu-miR-615-3p	Ppfia3	ENSMUST00000107779	ENSMUSG00000003863
mm9_circ_016411	mmu-miR-615-3p	Glrx2	ENSMUST00000185362	ENSMUSG00000018196
mm9_circ_016411	mmu-miR-615-3p	Gtf2ird1	ENSMUST00000171794	ENSMUSG00000023079
mm9_circ_016411	mmu-miR-615-3p	Lig3	ENSMUST00000173722	ENSMUSG00000020697
mm9_circ_016411	mmu-miR-615-3p	5330417C22Rik	ENSMUST00000185128	ENSMUSG00000040412
mm9_circ_016411	mmu-miR-615-3p	Ppfia4	ENSMUST00000168515	ENSMUSG00000026458
mm9_circ_016411	mmu-miR-615-3p	Mgll	ENSMUST00000163271	ENSMUSG00000033174
mm9_circ_016411	mmu-miR-615-3p	Ptk2b	ENSMUST00000089250	ENSMUSG00000059456
mm9_circ_016411	mmu-miR-615-3p	Luc7l	ENSMUST00000114976	ENSMUSG00000024188
mm9_circ_016411	mmu-miR-615-3p	Tmem72	ENSMUST00000056623	ENSMUSG00000048108
mm9_circ_016411	mmu-miR-615-3p	Tmem2	ENSMUST00000025663	ENSMUSG00000024754
mm9_circ_016411	mmu-miR-615-3p	Cyp2s1	ENSMUST00000108395	ENSMUSG00000040703
mm9_circ_016411	mmu-miR-615-3p	Prkar1b	ENSMUST00000110890	ENSMUSG00000025855
mm9_circ_016411	mmu-miR-615-3p	Brd2	ENSMUST00000151986	ENSMUSG00000024335
mm9_circ_016411	mmu-miR-615-3p	Diap1	ENSMUST00000115634	ENSMUSG00000024456
mm9_circ_016411	mmu-miR-615-3p	Mpped1	ENSMUST00000109470	ENSMUSG00000041708
mm9_circ_016411	mmu-miR-615-3p	Stard3	ENSMUST00000018311	ENSMUSG00000018167
mm9_circ_016411	mmu-miR-615-3p	Psd2	ENSMUST00000175734	ENSMUSG00000024347
mm9_circ_016411	mmu-miR-615-3p	Iars	ENSMUST00000165316	ENSMUSG00000037851
mm9_circ_018802	mmu-miR-1264-5p	Tyw1	ENSMUST00000044204	ENSMUSG00000056310
mm9_circ_018802	mmu-miR-1264-5p	Lrrfip2	ENSMUST00000098340	ENSMUSG00000032497
mm9_circ_018802	mmu-miR-1264-5p	Diap1	ENSMUST00000115634	ENSMUSG00000024456
mm9_circ_018802	mmu-miR-1264-5p	Zcchc12	ENSMUST00000048067	ENSMUSG00000036699
mm9_circ_018802	mmu-miR-1264-5p	Ppp2r1b	ENSMUST00000114437	ENSMUSG00000032058
mm9_circ_018802	mmu-miR-1264-5p	Cfap69	ENSMUST00000148347	ENSMUSG00000040473
mm9_circ_018802	mmu-miR-1264-5p	Vegfa	ENSMUST00000024747	ENSMUSG00000023951
mm9_circ_018802	mmu-miR-1264-5p	Pard3	ENSMUST00000162309	ENSMUSG00000025812
mm9_circ_018802	mmu-miR-1264-5p	Ssfa2	ENSMUST00000111788	ENSMUSG00000027007
mm9_circ_018802	mmu-miR-1264-5p	Spata2l	ENSMUST00000098327	ENSMUSG00000033594
mm9_circ_018802	mmu-miR-1264-5p	Nhsl1	ENSMUST00000100054	ENSMUSG00000039835
